# Supplementary material for: MicroRNA-655-3p and microRNA-497-5p inhibit cell proliferation in cultured human lip cells through the regulation of genes related to human cleft lip
Source: BMC Med Genomics. 2019 May 23;12:70. doi: 10.1186/s12920-019-0535-2 (PMC6533741; doi:10.1186/s12920-019-0535-2)
Supplement: Supplementary file 1 — Table S1. PCR primer sets used in this study. Table S2. Summary of databases searched. Table S3. Genes with significant contribution to human CL/P (identified through single gene studies). Table S4. Genes with significant contribution to human CL/P (identified through multiple genes studies). Table S5. Genes with significant contribution to human CL/P (unknown coding genes). Table S6. Genes without significant contribution to human CL/P. Table S7. CL/P candidate genes with significant signals in GWAS. Table S8. CL/P candidate genes without significant signals in GWAS. Table S9. GO terms enriched with genes associated with cleft lip with/without cleft palate (CL/P) in humans. Table S10. GO Biological Process terms enriched with human CL/P genes (FDR < 0.005). Table S11. GO Molecular Function terms enriched with human CL/P genes (FDR < 0.005). Table S12. GO Cellular Component terms enriched with human CL/P genes (FDR < 0.05). Table S13. Top 30 Human Phenotype Ontology Categories. Table S14. KEGG pathways enriched with genes associated with cleft lip with/without cleft palate (CL/P) in humans. (ZIP 292 kb) [file 12920_2019_535_MOESM1_ESM.zip]

Archive with 8 entries (8 files):
- 2 Human Cleft Lip_SupplementR2.docx
- 3 Human Cleft Lip_ Table S3 (Significant)R2.xlsx
- 4 Human Cleft Lip_ Table S4 (Significant)R2.xlsx
- 5 Human Cleft Lip_ Table S5 (Significant)R2.xlsx
- 6 Human Cleft Lip_Table S6 (Not Significant)@@R2.xlsx
- 7 Human Cleft Lip_Table S7 (GWAS_Significant)@R2.xlsx
- 8 Human Cleft Lip_Table S8 (GWAS_Not Significant)@R2.xlsx
- 9 Human Cleft Lip_Supplemental ReferencesR2.docx
