# Supplementary material for: MicroRNA-655-3p and microRNA-497-5p inhibit cell proliferation in cultured human lip cells through the regulation of genes related to human cleft lip
Source: BMC Med Genomics. 2019 May 23;12:70. doi: 10.1186/s12920-019-0535-2 (PMC6533741; doi:10.1186/s12920-019-0535-2)
Supplement: Supplementary file 1 — Table S1. PCR primer sets used in this study. Table S2. Summary of databases searched. Table S3. Genes with significant contribution to human CL/P (identified through single gene studies). Table S4. Genes with significant contribution to human CL/P (identified through multiple genes studies). Table S5. Genes with significant contribution to human CL/P (unknown coding genes). Table S6. Genes without significant contribution to human CL/P. Table S7. CL/P candidate genes with significant signals in GWAS. Table S8. CL/P candidate genes without significant signals in GWAS. Table S9. GO terms enriched with genes associated with cleft lip with/without cleft palate (CL/P) in humans. Table S10. GO Biological Process terms enriched with human CL/P genes (FDR < 0.005). Table S11. GO Molecular Function terms enriched with human CL/P genes (FDR < 0.005). Table S12. GO Cellular Component terms enriched with human CL/P genes (FDR < 0.05). Table S13. Top 30 Human Phenotype Ontology Categories. Table S14. KEGG pathways enriched with genes associated with cleft lip with/without cleft palate (CL/P) in humans. (ZIP 292 kb) [file 12920_2019_535_MOESM1_ESM.zip › 3 Human Cleft Lip_ Table S3 (Significant)R2.xlsx]

## Sheet: Single Gene_Significant
	Gene Symbol	Gene Name	Loci	Syndromic/Nonsyndromic	Methods	Year of Study	Year Published	Significant Variants/SNPS	No. of Genes/SNP Targeted	Contribution of Environmental Factors	Population	Homogenous/ Heterogenous	Study Size					Male:Female for Affected	Significance	O.R/R.R	P value	PubMed ID	NOS score
													Affected			Affected Total	Normal Total
													CL only	CL/P	CP only
1	ABCA4	ATP binding cassette subfamily A member 4	1p22.1	Non-syndromic	Mini sequencing		2015	rs560426	2		Chinese			222	122	344	324	M = 216, F = 128	Yes		p = 0.0041	25499508	7
	ABCA4	ATP binding cassette subfamily A member 4	1p22.1	Non-syndromic	Genotyping		2012	rs540426	4		Brazilian					400	412	M = 252, F = 148	Yes		p = 0.00007	23167473	7
2	ABCB1	ATP binding cassette subfamily B member 1	7q21.12	Non-syndromic	PCR, TaqMan genotyping		2013	rs1128503	9		Singapore, Taiwan					150	189		Yes	OR = 2.04		23443032	7
	ABCB1	ATP binding cassette subfamily B member 1	7q21.12	Non-syndromic	RFLP	1998 - 2003	2009	rs1045642	1	Maternal medication use during early pregnancy is a significant risk factor for CL/P	Dutch					175	83		Yes	RR = 6.2		19760622	7
3	ADAMTS20	ADAM metallopeptidase with thrombospondin type 1 motif 20	12q12	Non-syndromic	GWAS		2015	rs10785430								125	812		Yes		p =2.67 x 10-6	25798845	6
4	ADH1C	Alcohol dehydrogenase 1C (class I), gamma polypeptide	4q23	Both- Syndromic (Fetal alcohol syndrome) and Non-Syndromic		1996 - 2001	2010	NA	1536 SNPs in 357 genes	Mothers who consumed 5 or more alcoholic drinks per sitting during the first trimester of pregnancy had an elevated risk	Norwegian			313	170	483	503		Yes	OR = 3.0		20810466	7
5	ARHGAP29	Rho GTPase activating protein 29	1p22.1	Non-syndromic	DNA extraction and polymerase chain reaction		2014	c. 94A>T	1		Indian	Heterozygous				60	60		Yes			25512736	7
	ARHGAP29	Rho GTPase activating protein 29	1p22.1	Non-syndromic	Genotyping		2016	rs1541098	5		NHW, Hispanics					821			Yes		p = 0.0005	25163644	7
								rs3789688											Yes		p = 0.0002
								rs1576593											Yes		p = 0.002
	ARHGAP29	Rho GTPase activating protein 29	1p22.1	Non- syndromic	GWAS, PCR		2012	NA			USA, Philippines		250	712	962	1050	972		Yes		p = 0.03	23008150	7
6	AXIN2	Axin 2	17q24.1	Non-syndromic	PCR		2014	rs2240307	4		Chinese					599	502		Yes	OR = 3.22	p = 0.048	24484320	7
	AXIN2	Axin 2	17q24.1	Non-syndromic	Family-based Association Test		2012	rs7224837	11		Multiethnic					682			Yes		p = 0.001	22370446	7
7	ASS1	Arginiosuccinate synthase 1	9q34.11	Non-syndromic	PCR-RFLP		2010	rs7860909A>G	7 SNPs in 3 genes		Caucasian Polish		15	157		172	188		Yes	OR = 1.768	p = 0.012	20739017	7
8	BCL3	B-cell CLL/lymphoma 3	19q13.32	Non-syndromic	Transmission disequilibrium test		2002	NA			Brazilian		38	60		98		M = 59, F = 39	Yes		p =0.058	12432504	7
	BCL3	B-cell CLL/lymphoma 3	19q13.32	Non-syndromic	Linkage analysis		1996	NA	4		USA, Mexican	Heterozygous				118 from 45 families +46 from 22 families			Yes		p < 0.001	9003487	5
	BCL3	B-cell CLL/lymphoma 3	19q13.32	Non-syndromic	PCR-RFLP, Linkage analysis, TDT		1995	NA	22 genes		Caucasian, African American	Heterogenous		37		73		M = 41, F = 32	Yes			7668251	5
	BCL3	B-cell CLL/lymphoma 3	19q13.32	Non-syndromic	Genotyping		2004		10		Chilean					57	59	M=36, F=21	Yes			14989688	7
9	BMP4	Bone morphogenetic protein 4	14q22.2	Non-syndromic	Polymerase chain reaction-restriction fragment length polymorphism	2010 - 2012	2015	BMP4T538C- rs17563	1		South Indian	Heterogenous				100	100	M = 52, F = 48	Yes	OR = 5.59	p < 0.005	26424979	6
	BMP4	Bone morphogenetic protein 4	14q22.2	Non-syndromic	PCR-RFLP	2009 - 2011	2012	rs17563 C allele	1		Brazilian	Heterozygous	25	98		123		M = 62, F = 61	Yes	OR = 0.35	p = 0.00018	23227324	7
	BMP4	Bone morphogenetic protein 4	14q22.2	Non-syndromic	Real-time polymerase chain reaction using the Taqman assay method		2013	rs17563		Maternal smoking during pregnancy	Brazilian	Heterozygous	71	252	59	382	436	M = 203, F = 179	Yes		p = 0.0007	23237431	7
	BMP4	Bone morphogenetic protein 4	14q22.2	Non-syndromic	Genotyping		2012	rs10130587	12		Asian					297			Yes	OR = 1.61	p = 0.019	22514733	5
								rs2738265											Yes
								rs2761887											Yes
								rs762642											Yes		p = 0.0469
	BMP4	Bone morphogenetic protein 4	14q22.2	Non-syndromic	PCR	2008 - 2011	2011	c.-5514G > A			Chilean		14	153		167	336		Yes			22182590	7
								c.-5365C > T											Yes
								c.-5049C > T											Yes
								rs2855530											Yes	OR = 1.52	p = 0.019
	BMP4	Bone morphogenetic protein 4	14q22.2	Non-syndromic	Genotyping		2010	rs17563		rs1756,maternal passive smoking &multivitamin use associated with risk of nsCL/P but paternal smoking and paternal high-risk drinking were not			141	59		200	200	M = 138, F = 62	Yes			19914800	7
	BMP4	Bone morphogenetic protein 4	14q22.2	Non-syndromic	TDT		2010	rs762642			Chilean					150 trios			Yes			19839778	7
								rs2855532											Yes
								rs1957860											Yes
	BMP4	Bone morphogenetic protein 4	14q22.2	Non-syndromic	NA		2009	NA			Multi-ethnic					1085	529		Yes			19249007	5
	BMP4	Bone morphogenetic protein 4	14q22.2	Non-syndromic	PCR, RFLP	2007 - 2008	2008	538T/C			Chinese		127	57		184	205		Yes	OR = 1.52	p = 0.005	18771417	7
10	CBS	Cystathionine-beta-synthase	21q22.3	Non-syndromic	TDT		2005	c.844ins68			Italian		33	101		134 trios		M = 84, F = 50	Yes	RR = 18.7		16007597	5
	CBS	Cystathionine-beta-synthase	21q22.3	Non-syndromic	Genotyping		2011	rs4920037	5 SNPs		Italian					238			Yes		p = 0.03	21564312	5
	CBS	Cystathionine-beta-synthase	21q22.3	Non-syndromic	Genotyping		2015	c.844ins68	1		Indian	Heteregenous				591	357		Yes	OR = 0.54	p = 0.030	24437588	7
	CBS	Cystathionine-beta-synthase	21q22.3	Non-syndromic	Genotyping	1996-2001	2008	c.699C>T (rs234706)	13	Homozygous of T allele of C699 in mather decreases the risk of CL/P with or without maternal folic acid supplementation.	Norweigian			377	196	573	763		Yes		P=0.003	18203168	7
11	CDH1	Cadherin 1	16q22.1	Non-syndromic	Next-generation sequencing (NGS, exome or targeted gene sequencing) and Sanger sequencing (SS)		2015	c.760G>A (p.Asp254Asn, exon 6)				Heterogenous				221 probands			Yes	a Lod score of 4.8		26123647	7
	CDH1	Cadhelin 1	16q22.1	Non-syndromic	TaqMan genotyping		2014	rs1801552	6		Polish					250	540		Yes	OR = 0.48	p = 0.007	24838934	7
	CDH1	Cadherin 1	16q22.1	Non-syndromic	PCR-RFLP		2011	rs16260	1		Chinese					140	107		Yes	OR = 6.90	p = 0.004	20880515	6
	CDH1	Cadherin- 1	16q22.	Non-syndromic	Genotyping		2017	rs1801552C>T	3		Han Chinese	Homogenous		216	115	331	271		Yes	OR=0.53	P=0.003	28151848	7
12	CDH2	cadherin 2	18q12.1	Non-syndromic	ARMS-PCR,		2018	rs539075T>G	1		Indian	Homogenous	.			292	287		Yes			29524576	7
13	CHD7	Chromodomain helicase DNA binding protein 7	8q12.2	Syndromic: CHARGE syndrome	PCR		2007	NA			Finnish, German					74			Yes			18073582	5
14	CRISPLD2	Cysteine rich secretory protein LCCL domain containing 2	16q24.1	Non-syndromic	Generation sequencing	2010 - 2012	2015	rs1546124	18		Chinese					200	180		Yes	OR = 1.58	p = 0.002	25496823	7
	CRISPLD2	Cysteine rich secretory protein LCCL domain containing 2	16q24.1	Non-syndromic	PCR-DHPLC		2011	rs1546124	3		Chinese			326	118	444	463	M = 287, F = 156	Yes	OR = 2.30	p =1 × 10−5	21800413	7
	CRISPLD2	Cysteine rich secretory protein LCCL domain containing 2	16q24.1	Non-syndromic	Genotyping		2011	rs1546124	4		Multiethnic					5826			Yes			20815724	7
								rs2326398											Yes
								rs8061351											Yes
	CRISPLD2	Cysteine rich secretory protein LCCL domain containing 2	16q24.1	Non-syndromic	single-marker and haplotype analyses		2010	rs1546124	3		Nothern Chinese		47	179		179	191	M = 85, F = 94	Yes			20662919	7
								rs4783099											Yes
								rs16974880											Yes
	CRISPLD2	Cysteine rich secretory protein LCCL domain containing 2	16q24.1	Non-syndromic	Linkage disequilibrium analysis		2007	rs1546124			South American					127 families and 442 trios			Yes		p = 0.01	17616516	5
								rs8061351											Yes		p = 0.02
								rs2326398											Yes		p = 0.06
15	CYP2E1	Cytochrome P450 family 2 subfamily E member 1	10q26.3	Non-syndromic	Genotyping		2007	CYPE1*5		Protective effect of the mutated allele observed in this study is not engendered by maternal behavior, specifically alcohol consumption	European			164	76	240		M = 152, F = 88	Yes	RR = 2		17506098	5
16	DHFR	Dihydrofolate reductase	5q14.1	Non-syndromic	PCR		2015	19bp deletion	1		Iranian	Homogenous	43	26	31	100	100	M = 61, F = 29	Yes	OR = 0.45	p = 0.027	26221921	7
	DHFR	Dihydrofolate reductase	5q14.1	Non-syndromic	TaqMan genotyping		2014	rs1677693	4		Italian					400 triads			Yes	OR = 0.80	p = 0.049	24361572	6
17	DLX1	Distal-less homeobox 1	2q31.1	Non-syndromic	real time-PCR, TDT	2012 - 2013	2014	rs788173G>A	7 genes		Caucasian, African, Amerindian, Asian	Heterogenous				148 families	162	M=86, F=62	Yes		p = 0.022	25463899	7
18	DMD	Dystrophin	Xp21.2-p21.1	Non- syndromic	GWAS		2015	2	22344		Patagonian		3	23		27 from 26 families			Yes		P= 4.8E-04	26331285	5
19	DVL2	Dshevelled segment polarity protein 2	17p13.1	Non-syndromic	PCR-RFLP		2012	p.Gln554Gln (rs35594616)	19 SNPs in 6 genes		Polish		40	240 probands		280	330		Yes	OR = 1.90	p < 0.0001	22887353	7
20	EFNB1	Ephrin B1	Xq13.1	Syndromic: Craniofrontonasal syndrome	DNA sequencing		2005	total 30 mutations were identified				Heterogenous				38 from 9 families			Yes			15959873	5
	EFNB1	Ephrin B1	Xq13.1	Syndromic: Craniofrontonasal syndrome	PCR		2004	1A>G, 57G>A, 185T>C, 196C>T, 246delG, 293T>C, 344A>C, 355C>A, 356C>A, 406+1G>A, 407-1G>A, 451G>A, 452G>T, 463A>C, 472A>G, 474G>T, 629-2A>G		Males deficient in ephrin-B1, an alternative mechanism maintains the normal boundary		Heterogenous		3 families	2 families	24 from 20 families of CNFS	180 chromosomes	F=24	Yes			15166289	5
21	EGF61	epidermal growth factor 61		Non-syndromic	Genotyping	2010-2013	rs4444903	rs4444903G>A	2 SNPs in 2 genes		Chinese	Heterogenous	.	189	96	285	315		Yes		p=0.017	28906376	7
22	ESRRG	estrogen related receptor gammma	1q41	Non-syndromic	GWAS		2018	rs1339221, rs11117745	589945 SNPs	Maternal periconceptional vitamin use and ESRRG variants are associate with CL/P.	European/USA, Asian	Heterogenous	.			1908 families			yes		P<0.5	29535761	5
23	EYA1	EYA transcriptional coactivator and phosphatase 1	8q13.3	Non-syndromic	Genotyping, TDT	2006 - 2010	2013	rs13260349C>T	2 SNPs		West Han Chinese			132	67	199 trios		M=107, F=92	Yes		p=0.0321	23601008	5
24	F13A1 (aka F13A)	Coagulation factor XIII A chain	6p25.1	Non-syndromic	Linkage analysis		1987	NA	42 SNPs		Danish			138	42	58 pedigrees		M = 103, F = 77	Yes			2888553	5
25	FGF1	Fibroblast growth factor 1	5q31.3	Non-syndromic	T-ARMS-PCR		2014	rs34010C>A	2 SNPs in 2 genes		Iranian		43	26	31	100	100	M=61, F=39	Yes			24613087	7
26	FGF18	Fibroblast growth factor 18	5q35.1	Non-syndromic	Genotyping, TDT		2009	rs4043716	6 SNPs in 3 genes		Chinese					75	75		Yes			19727229	6
27	FOXE1	Forkhead box E1	9q22.33	Non-syndromic	Genotyping was performed with double ligation and multiplex fluorescence PCR	2015	2016	rs7043516	3 SNPS		Chinese Han	Heterogenous	238	305	56	602	605	M = 372, F = 230	Yes	OR = 0.53		26728781	7
	FOXE1	Forkhead box E1	9q22.33	Non-syndromic	Polymerase chain reaction (PCR) and restriction fragment length polymorphism (RFLP)	2008 -2014	2015	rs4460498	2		Chinese	Homogenous		179	51	230	180		Yes	OR = 1.908	p = 0.006	26100861	7
								rs3758249												OR = 7.860	p = 0.005
	FOXE1	Forkhead box E1	9q22.33	Non-syndromic	Genotyping		2014	rs4460498	2		German, Nethelander, Mayan			1105	165	1270	1501		Yes			24563486	7
								rs3758249											Yes
	FOXE1	Forkhead box E1	9q22.33	Non-syndromic	fine mapping strategy		2009	rs3758249	32		Colombian, USA caucasian, Philippines, Denmark, Norway					2149 pedigrees	1637		Yes		p = 5.01 x 10−13	19779022	7
								rs4460498											Yes		p = 6.51 x 10−12
	FOXE1	Forkhead box E1	9q22.33	Non-syndromic	PCR-RFLP		2013	c.274G > T	7		Thai			108	146	458	204		Yes			24252547	7
								c.569C > G											Yes
								c.569C > T											Yes
								c.664C > T											Yes
								c.1090G > A											Yes
								c.572C > G											Yes
28	FOXF2	Forkhead box F2	6p25.3	Non-syndromic	Single Nucleotide Polymorphism Selection, DNA, and Genotyping, Allelic transmission disequilibrium test		2015	rs1711968	10		Korea, Singapore, Taiwan, and European	Heterogenous				297		M = 185, F = 112	Yes	OR = 2.05	p = 0.0016	26278207	5
								rs732835											Yes	OR = 1.77	p = 0.005
29	FZD6	Frizzled class receptor 6	8q22.3	Non-syndromic	Targeted sequencing, PCR,Whole exome sequencing		2015	rs2235371			African-American	Heterogenous		7		7	13		Yes			26436110	7
30	GABRB3	Gamma-aminobutyric acid type A receptor beta 3 subunit	15q12	Non-syndromic	Genotyping		2008	NA	6		Japanese			178		178	374		Yes	OR = 3.01		18452349	7
31	GAD1 (aka GAD67)	Glutamate decarboxylase 1	2q31.1	Non-syndromic	denaturing high performance liquid chromatography		2004	455C>A, 292A>C, 147G>A, 111T>C, IVS9-39c>t	7		Japanese			78		99 triads	99		Yes			15103710	7
32	GCH1	GTP cyclohydrolase 1	14q22.2	Non-syndromic	Single Nucleotide Polymorphism Selection and Genotyping	2015	2016	rs17128077	9		Caucasians of Polish origin					281	574		Yes	RR = 1.7	p = 0.001	26215833	7
33	GREM1	Gremlin 1, DNA family BMP antagonist	15q13.3	Non-syndromic	Genotyping		2015	rs16969681	8		Polish	Heterogenous	57	277		334	955	M = 195, F = 139	Yes	OR = 0.38	p = 2.37 x 10-5	26043427	7
								rs1258763											Yes	OR = 0.57	p = 1.10 x 10-5
								rs16969816											Yes		ptrend = 3.35 x 10-5
34	GSTP1	Glutathione S-transferase pi 1	11q13.2	Non-syndromic	TDT	1998 - 2002	2008	I105V	1	Neither maternal nor paternal smoking increased CL/P risk	Dutch			271	63	334	233		Yes	OR = 2.2		18159215	7
35	IRF6	Interferon regulatory factor 6	1q32.2	Non-syndromic	PCR	2009 - 2011	2015	rs1319435-C/C	5		Mexican	Heterogenous				73	219		Yes	OR = 3.84	p = 0.02	25853057	7
	IRF6	Interferon regulatory factor 6	1q32.2	Non-syndromic	PCR using Taqman assay method		2014	rs642961	3		Latvia	Heterogenous	22	61	10	93	190	M = 48, F = 35	Yes	OR = 1.88	p = 0.007	25896037	7
	IRF6	Interferon regulatory factor 6	1q32.2	Non-syndromic	Next generation sequencing using a MiSeq Benchtop Sequencer (Illumina)	2011 - 2012	2015	rs7545538	12		Xinjiang Uyghur	Heterogenous				100	60		Yes	OR = 1.89	p = 0.007	25592222	7
	IRF6	Interferon regulatory factor 6	1q32.2	Non-syndromic	Genewide tagging		2015	rs642961	1		Diverse					150			Yes	OR = 4.97	p = 0.008	25896061	5
	IRF6	Interferon regulatory factor 6	1q32.2	Syndromic: Van der Woude syndrome	GWAS, Genome wide SNP array		2014		1		Indian (affected), multi ethnic from world wide (control)		2		1	3	2 from same family and 1557 unrelated people's genome	M=1, F=2	Yes			25579819	7
	IRF6	Interferon regulatory factor 6	1q32.2	Syndromic: Van der Woudes syndrome, PPS	PCR		2014	c.21_23del(AGTCCGGCTAAAG), c.2T>C, c.635delG, c.627delC, c.610C>T, c.1234C>T	1		Pakistan					7 probands	200		Yes			23713753	7
	IRF6	Interferon regulatory factor 6	1q32.2	Non-syndromic	Linkage disequilibrium		2012	rs642961	2		Brazilian					471	391		Yes		p = 0.009	22887868	6
	IRF6	Interferon regulatory factor 6	1q32.2	Non-syndromic	TDT		2011	NA	3		Malay		18 trios	80 trios		98 trios			Yes			21834040	5
	IRF6	Interferon regulatory factor 6	1q32.2	Non-syndromic	Genotyping		2010	rs2235371	2		Hispanic, Non-Hispanic White					122 families			Yes			21039277	5
	IRF6	Interferon regulatory factor 6	1q32.2	Non-syndromic	Genotyping	2008 - 2009	2010	rs642961	2		Han Chinese		51	76	7	134	115	M = 84, F = 50	Yes	OR = 2.03	p = 0007	20799332	7
	IRF6	Interferon regulatory factor 6	1q32.2	Non-syndromic	TDT		2010	14	22	IRF6 may influence risk of CL/P through interaction with multivitamin supplementation and ETS	Chinese	Heterogenous	96	230		326		M = 225, F = 101	Yes			20652317	5
	IRF6	Interferon regulatory factor 6	1q32.2	Non-syndromic	Genotyping		2009	rs642961	7		Central Eurpoean	Heterogenous	101	359		460	952		Yes	OR = 1.75	p =1.44 × 10−6	20121942	6
												Homogenous							Yes	OR = 1.94
	IRF6	Interferon regulatory factor 6	1q32.2	Non-syndromic	PCR		2009	rs2235371	3		Western Chinese					332	174		Yes		p = 0.013	19734457	7
								rs2235375											Yes		p = 0.000
	IRF6	Interferon regulatory factor 6	1q32.2	Non-syndromic	Genotyping		2009	rs1856161			Honduran		17	64	4	91 (including cleft type unknown 4)	185	M=53, F=38	Yes		p < 0.05	19536891	7
								rs2235371											Yes		p < 0.05
								rs2235377											Yes		p < 0.05
	IRF6	Interferon regulatory factor 6	1q32.2	Non-syndromic	TDT		2009	rs4844880,rs2073485, rs599021	5	Mothers' medication & passive smoking during first trimester may increase risk of NSCL/P. Intake of folic acid decrease risk of NSCL/P.	Western Chinese			82	25	107 trios	100	M=64, F=43	Yes			19388848	7
	IRF6	Interferon regulatory factor 6	1q32.2	Non-syndromic	PCR, RFLP		2008	NA	4		Chilean		26	124	0	150 trios			Yes			18798331	5
	IRF6	Interferon regulatory factor 6	1q32.2	Syndromic- Van der Woude syndrome	Genotyping	1996 - 2001	2008	rs4844880	6		Norwegian			377 trios	196 trios	573 trios	763 trios/dyads		Yes	RR = 1.85	p = 0.036	18278815	5
	IRF6	Interferon regulatory factor 6	1q32.2	Syndromic: Van der Woude syndrome	PCR-RFLP, sequencing		2008	123C>T, 1259G>A, 396C>T			Asian (Malay, Chinesex2)					3 families			Yes			18506368	5
	IRF6	Interferon regulatory factor 6	1q32.2	Non-syndromic	Sequencing		2008	rs861019			Swedish		10	32	8	50 from 17 families	105 from 17 same families		Yes	OR = 3.1		18209213	6
								rs7552506											Yes	OR = 5.45
	IRF6	Interferon regulatory factor 6	1q32.2	Syndromic: Van der Woude syndrome	DNA Sequencing		2007	c.201C>A			German	Heterogenous				5 from one family			Yes			17549393	5
	IRF6	Interferon regulatory factor 6	1q32.2	Non-syndromic	TDT		2007	rs2235371	13		Multi-ethnic (Maryland;USA, Taiwan, Singapore, Korea)					297			Yes			17438386	5
								rs2013162											Yes
	IRF6	Interferon regulatory factor 6	1q32.2	Syndromic: Van der woude syndrome	PCR, direct sequencing		2006	CC5.6GT			Han Chinese		2	14	6	32 (VWS; 22 CL/P) from 11 families		M=19, F=13	Yes			16998136	5
								T342A
								566delA
								C748T
								C756A
								C989A
								C1209G
								1316delT
	IRF6	Interferon regulatory factor 6	1q32.2	Syndromic: Van der Woude syndrome or PPS	Direct sequencing		2005	100A>G, 250C>T, 353_354delAG, 358C>T, 749G>A, 1075C>T, 1198C>T, 1219delT, 1234C>T, 1271C>G			Norway, Sweden, Finland, Thai, Singapore		4	8	12	32 (VWR or PPS ; 24 with CL and/or CP) from 17 families	26		Yes			16160700	7
	IRF6	Interferon regulatory factor 6	1q32.2	Non-syndromic	Genotyping		2005	rs2013162	2		Belgian					195 families			Yes		p = 0.01	16132054	7
	IRF6	Interferon regulatory factor 6	1q32.2	Non-syndromic	Genotyping		2005	rs1319435	4		White, Hispanic					256 families			Yes			16096995	5
								rs2013162
								rs2235375
								rs2235543
	IRF6	Interferon regulatory factor 6	1q32.2	Non-syndromic	PCR	2000 - 2004	2005	820G>A			Thai or Thai-Chinses					192	278		Yes		p < 0.05	15994871	6
	IRF6	Interferon regulatory factor 6	1q32.2	Non-syndromic	TDT		2005	rs2235375	4		Italain	Heterogenous				219 triads			Yes		p = 0.002	15558496	5
								rs2013162											Yes		p = 0.0005
	IRF6	Interferon regulatory factor 6	1q32.2	Syndromic: Van der Woude syndrome	Direct sequencing		2004	25C>T, p.R9W, 250C>T, p.R84C	1		Japanese					3 from 2 families	190		Yes			15472655	7
	IRF6	Interferon regulatory factor 6	1q32.2	Syndromic: Van der Woude syndrome	TDT		2004	V274I			Multi-ethnic (East Asian, South American, European, Indian)		578 families	1148 families	234 families	8003 from 1968 families (8 familiese are unknown cleft type)	949 families		Yes		p = 0.02	15317890	7
	IRF6	Interferon regulatory factor 6	1q32.2	Syndromic: Van der Woude syndrome	LInkage analysis		2004	650G>A			Italian					5	2 from same family and 50 unrelated people		Yes			15013698	6
	IRF6	Interferon regulatory factor 6	1q32.2	Syndromic: VWS, PPS	Genotyping		2004	191T>C, 65T>C, 47C>T, 298A>G, 755T>C, 775C>T				Heterogenous		7	3	16 (VWS) from 6 families	7 from same families	M = 9, F = 7	Yes			14757865	7
	IRF6	Interferon regulatory factor 6	1q32.2	Syndromic: Van der Woude syndrome	PCR		2003	134G>A, 1186C>T, 17162bp del in ex4-9			Japanese		1	4		6 from 3 families (1 is LP only)			Yes			14618417	6
	IRF6	Interferon regulatory factor 6	1q32.2	Syndromic: Van der Woude syndrome	Direct sequencing		2003	r.268c>t, r.279c>t, r.140g>a, r.1461c>t			Chinese	Homogenous			16	20 (VWS) from 4 families		M = 11, F = 9	Yes			12920575	7
	IRF6	Interferon regulatory factor 6	1q32.2	Syndromic: Van der Woude syndrome	Genotyping		2003	399delC, 74G>C			Korean			3		2 families			Yes			12964020	5
	IRF6	Interferon regulatory factor 6	1q32.2	Syndromic: VWS, PPS	Linkage analysis		2002	total 51 mutations were identified			European					122 families			Yes		p = 0.03	12219090	6
	IRF6	Interferon regulatory factor 6	1q32.2	Non-syndromic	Targeted sequencing		2015	7 variants were identified	13		Multi-ethnic (USA, Europe, Philippines, China, Guatemala)					1521 trios			Yes			26346622	5
	IRF6	Interferon regulatory factor 6	1q32.2	Both, syndromic:VWS	Denaturing High Performance Liquid Chromatography		2010	total 38 mutaiones were identified			European (Belgium, Netherlands, UK, Switerland, Turkey, Spain, France)					95 (NSCL/P)+ 75 (VWS/PPS) patients			Yes			21045959	5
	IRF6	Interferon regulatory factor 6	1q32.2	Non-syndromic	Direct sequencing, PCR		2014	c.73A>G (rs861019)			North Indian		14	15	1	30 from 12 families	18 from same 12 families	M = 14, F = 16	Yes			No PMID: Sup Ref #1	5
								c.459C>A, p.Ser153Ser (rs2013162)											Yes
								c.820G>A, p.V274I (rs2235372)											Yes
	IRF6	Interferon regulatory factor 6	1q32.2	Non-syndromic	PCR, LRT	1998 - 2000	2007	rs2235371			Latin America		57	129		193			Yes		p = 0.08	17702008	5
	IRF6	Interferon regulatory factor 6	1q32.2	Non-syndromic	PCR		2008	c.87_160delinsC, p.His30IlefsX9			Germany			52 families	10 families	63 families			Yes			18247422	5
								c.16dupC, p.Arg6ProfsX15											Yes
	IRF6	Interferon Regulatory factor 6	1q32-41	Non-syndromic	Genotyping	January 2009- December 2009	2016	rs2236909T>C, rs2236908C>G, rs2230907G>T, rs2235373C>T, rs2235375C>G	8 SNPs		Chinese		29	52	45	126	140		Yes		p<0.001	No PMID: Sup Ref #2	7
	IRF6	Interferon regulatory factor 6	1q32.2	Non-syndromic	Genotyping	2006 - 2009	2011	rs642961G>A	5 SNPs in 2 genes		Nothern Han Chinese		50	175		175	160	M=81, F=94	Yes		p = 0.002	21683068	7
	IRF6	Interferon regulatory factor 6	1q32.2	Non-syndromic	Genotyping		2012	rs2235371G>A, p.Val274Ile	11 SNPs	significant interactions were observed between folic acid consumption and the 8q24 variant rs17241253	Mexican Mestizos	Heterogenous				132	370	M=90, F=42	Yes	OR = 0.60	p = 0.043	23169698	7
36	JAG2	Jagged2	14q32.33	Non-syndromic	NA		2015	g.19712C>T in JAG2	2 genes		Malay		11	85		96	96		Yes	OR = 0.116	p = 0.039	26151095	7
	JAG2	Jagged 2	14q32.33		Genotyping, sequencing			g.19712C>T	2 genes		Malay		11	85		96	96	M=42, F=54		OR = 0.313	p = 0.089	26151095	7
37	JARID2	Jummonji and AT-rich interaction domain containing 2	6p22.3	Non-syndromic	Genotyping -SNaPshot minisequencing technique.		2015	rs2237138-CGT	3		Han Chinese	Homogenous		193	106	299	325	M = 161, F = 138	Yes	OR = 0.34	p = 0.04	25155265	6
	JARID2	Jumonji and AT-rich interaction domain containing 2	6p22.3	Non-syndromic	Linkage disequilibrium study		2010	6 SNPs were associated	11		Italian					218 trios			Yes		p = 6 ×10−5	20506229	5
38	MAFB	MAF bZIP transcription factor B	20q12	Non-syndromic	Mini-sequencing		2014	rs6065259	3		Chinese			222	122	344	324	M = 216, F = 128	Yes	OR = 0.45	p = 0.0027	24972815	6
								rs13041247											Yes
	MAFB	MAF bZIP transcription factor B	20q12	Non-syndromic	Genotyping and sequencing	2008 - 2010	2011	rs13041247T>C	2		Han Chinese		174	197	25	396	384	M=246, F=150	Yes			21834038	7
39	MID1	Midline 1	Xp22.2	Syndromic: Opitz G/BBB syndrome	Direct sequencing, SSCP		1997	delM438, 1745insG, 1787ins24bp	1							3 families			Yes			9354791	5
	MID1	Midline 1	Xp22.2	Syndromic: Opitz G/BBB syndrome	PCR, sequencing			29 mutations were identified	1		Caucasian, Asian, Afroamerican	Heterogenous				140	100	M=140	Yes			17221865	5
40	MMP3	Matrix metallopeptidase 3	11q22.2	Non-syndromic	PCR		2007	-1171-5A allele	2 SNPs in 2 genes		Caucasian, Japanese, Afro-American in Brazil			62	11	78	255	M=40, F=38	Yes		p = 0.00001	17537400	7
41	MRPL53	mitochondrial ribosomal protein L53	2p13.1	Non-syndromic	Genotyping for eQTL analysis		2018		500000 SNPs							42	4		Yes			29053389	7
					Genotyping for eQTL analysis			rs1063588, rs6546909	36 SNPs		Brazilian (African, European, Native American	Heterogenous	.			631	689		Yes		p=0.008/ p=0.0036
					Genotyping for eQTL analysis			No association with CL/P	2 SNPs		European, Asian,	Heterogenous				1860	1318		No
					Genotyping for eQTL analysis			No association with CL/P	2 SNPs		Mayan in Mexico		21	128		149	318		No
					Sanger sequencing			rs1047911, rs141704877, rs78834087, rs148007344, rs139817903								203			Yes
42	MSX1	msh homeobox 1	4p16.2	Non-syndromic	Sequence analysis	2008-2012	2014	rs12532-AA	4		Chinese	Heterogenous	238	305	56	602	605		Yes	OR = 0.69	p < 0.001	24603642	7
	MSX1	msh homeobox 1	4p16.2	Non-syndromic	PCR		2015	rs11726039	5		Indian					172	176		Yes	OR = 0.632	p = 0.037	25953455	6
	MSX1	msh homeobox 1	4p16.2	Non-syndromic	PCR, TDT		2013	169 bp allele	4		Brazilian			156	26	182 from 182 families		M=94, F=88	Yes		p = 0.0005	23903689	5
	MSX1	msh homeobox 1	4p16.2	Non-syndromic	TDT, conditional logistic regression models		2013	rs3821949	3		Korean		35	107		142 from 142 families		M=90, F=52	Yes	OR = 1.64	p = 0.038	23580168	5
	MSX1	msh homeobox 1	4p16.2	Non-syndromic	PCR, restriction enzyme digestion		2012	799G>T	1		South Indian					25	25		Yes			21972896	6
	MSX1	msh homeobox 1	4p16.2	Non-syndromic	PCR-RFLP	2006 - 2009	2011	P147Q	3		Han Chinese		29	135	42	206 trios	224	M=135, F=71	Yes			21689018	5
	MSX1	msh homeobox 1	4p16.2	Non-syndromic	GWAS, direct sequencing	2006-2008	2011	c.68C>G, p.A34G	9 genes		Nigerian		38	69	11	118	166	M=57, F=61	Yes		p = 0.00002	21740177	7
	MSX1	msh homeobox 1	4p16.2	Non-syndromic	TDT	2005 - 2007	2010	rs12532-A	5		Chilean		26	124		150 trios			Yes			20635363	7
	MSX1	msh homeobox 1	4p16.2	Non-syndromic	Genotyping	1998-2000	2008	allele 4	4 alleles	Periconceptional smoking by both parents increases OFC risk for carring homozygous allele 4 children and not taking daily folic acid increase OFC risk for carring allele 4 children.	Dutch	Homogenous	58	92	26	176	146	M=114, F=62	Yes			18932005	7
	MSX1	msh homeobox 1	4p16.2	Non-syndromic	PCR		2007	allele 3	4 alleles		Colombian					94	93	M = 49, F = 45	Yes		p < 0.0106	18177186	7
	MSX1	msh homeobox 1	4p16.2	Non-syndromic	Genotyping, sequencing, TDT	2003 - 2004	2007	1170G/A	6 targeted/40 identified		Korean		14	30	8	52	96	M=24, F=28	Yes	OR =1.97	p = 0.016	17326252	6
	MSX1	msh homeobox 1	4p16.2	Non-syndromic	Genotyping		2006	101C > G (A34G)	8		Thai					100	162		Yes			16868654	7
								799G > T (G267C)
								832C > T (P278S)
	MSX1	msh homeobox 1	4p16.2	Non-syndromic	PCR, TDT	1991-2001	2004	D4S432	2		Chilean					60 triads			Yes			15381719	5
	MSX1	msh homeobox 1	4p16.2	Non-syndromic	TDT		2003	allele 4	9 makers		Cancasian, African-American, other	Heterogenous	43	101	62	206 triads		M=120, F=86	Yes			12916025	5
	MSX1	msh homeobox 1	4p16.2	Non-syndromic	PCR		2001	allele 2			Chiilean					73	87		Yes	OR = 3.33		11332647	5
	MSX1	msh homeobox 1	4p16.2		Genotyping, TDT	1996-2002	2004	CA4 allele	6 SNPs in 3 genes		Vetnamese		50 trios (51)	109 trios	16 trios	176 from 175 trios		M=91, F=84, UK=1	Yes			15354328	5
					Direct sequencing, TDT			c.440C>A, p.P147Q			Vetnamese, Asian					7 families	100
								p.G98E			Vetnamese, Asian					7 families	100
	MSX1	msh homeobox 1	4p16.2	Non-syndromic	Genotyping, direct sequencing	2008	2011	c.101C>G, p.A34G	2 genes		Malay	Heterogenous		112	12	124 families	100		Yes			21866112	5
								c.330C>T, p.G110G											Yes
								c.440C>A, p.P147Q											Yes
								c.109A>C, p.M37L											Yes
								c.800G>C, p.G267A											Yes
	MSX1	msh homeobox 1	4p16.2	Non-syndromic	PCR, TDT	1998-2000	2003	MAX1-CA	2 genes		Latin American (Argentina, Bolivia, Brazil, Chile, Ecuador, Paraguay, Uruguay, Venezuela)		57	129	24	217 families			Yes		p=0.004	12651933	5
43	MYH9	Myosin heavy chain 9	22q12.3	Non-syndromic	TDT	2007-2008	2010	rs2269529-G, rs16996652-T	4	Mothers' illness, medication, and passive smoking during the first trimester increasing the risk. Vitamin supplementation is protective for NOFC.	Han Chinese			148	32	180 trios	224	M=121, F=59	Yes			19891592	7
	MYH9	Myosin heavy chain 9	22q12.3	Non-syndromic	PCR, TDT		2009	rs7078	7		Central European		11	237		248 trios			Yes			19320731	5
	MYH9	Myosin heavy chain 9	22q12.3	Non-syndromic	Linkage analysis		2009	rs1002246	37 SNPs in 3 genes		NHW, African-American					10 families			Yes		p < 0.01	18716610	5
44	MTHFD1	Methylenetetrahydrofolate dehydrogenase, cyclohydrolase and formyltetrahydrofolate synthetase 1	14q23.3	Non-syndromic	genotyping		2014	1958G>A	1		Indian	Heterogenous		123	19	142	141		Yes	OR = 2.44	p = 0.020	25129243	7
45	MTHFR	Methylenetetrahydrofolate reductase	1p36.22	Non-syndromic	PCR–restriction fragment length polymorphism.		2015	MTHFR 677C>T (rs1801133), MTHFR 1298A>C (rs1801131)	5 SNPs in 4 genes	677TT/CT carriers in both mother and children are lower serum folate concentration than CC carriers. 1298CC/CA carriers mother with alchol consumption is higher risk of NSCLP children.	Brazilian	Heterogenous	25	81	30	140	175	M = 87, F = 53	Yes	OR = 1.75	p = 0.038	25219684	7
	MTHFR	Methylenetetrahydrofolate reductase	1p36.22	Non-syndromic	PCR		2015	677C>T, 1298A>C	2		Iranian					61			Yes			26236436	5
	MTHFR	Methylenetetrahydrofolate reductase	1p36.22	Non-syndromic	RFLP-PCR, ARMS_PCR	2010-2011	2015	677C>T, 1298A>C	2		Iranian					65 trios	50	M=29, F=36	Yes	677T OR = 0.44		25745606	7
	MTHFR	Methylenetetrahydrofolate reductase	1p36.22	Non-syndromic	RFLP-PCR,	2010-2012	2014	c.1298A>C	2		Iranian	Homozygous				45	101		No	A1298C OR = 0.55	p =0.01	26110153	7
	MTHFR	Methylenetetrahydrofolate reductase	1p36.22	Non-syndromic	TDT		2015	rs1801133A>C	2		Brazilian		101	217		318	598		Yes	OR = 1.37	p = 0.002	25808365	7
	MTHFR	Methylenetetrahydrofolate reductase	1p36.22	Non-syndromic	TaqMan SNP Genotyping Assay	2015	2016	677C>T (rs1801133)	3 SNPas in 3 genes		Asian (Iran, Bangladesh, Tibet)	Heterogenous	46	123		169		M = 109, F = 60	Yes	RR = 0.53	p < 0.05	26540672	5
	MTHFR	Methylenetetrahydrofolate reductase	1p36.22	Non-syndromic	Genotyping		2014	677C>T	2	Maternal intake of folic acid reduces the risk of NSCL/P.	Mexican	Heterogenous				132	370	M = 90, F = 42	Yes	OR = 0.29	p < 0.0001	24460828	7
	MTHFR	Methylenetetrahydrofolate reductase	1p36.22	Non-syndromic	Genotyping, TDT		2014	rs2274976G>A	2 SNPs in 2 genes		Brazilian	Heterogenous	110	218		328	478	M = 196, F = 132	Yes		p = 0.004	24254627	7
	MTHFR	Methylenetetrahydrofolate reductase	1p36.22	Non-syndromic	PCR, RFLP		2013	677C>T	2	677TT/CT carrier mothers without folic acid intake have more risk of having CL/P children.	Mexican					88	116		Yes	OR = 2.4		23787444	7
	MTHFR	Methylenetetrahydrofolate reductase	1p36.22	Non-syndromic	PCR, RFLP		2013	677C>T	1		Turkish					80	125		Yes		p = 0.0004	23725631	7
	MTHFR	Methylenetetrahydrofolate reductase	1p36.22	Non-syndromic	Genotyping	2008-2010	2011	677C>T	1		Han Chinese	Homogenous	91	98	11	200	213	M=93, F=107	Yes		p=0.03	21612398	7
	MTHFR	Methylenetetrahydrofolate reductase	1p36.22	Non-syndromic	Genotyping, TDT	2001 - 2004	2006	677C>T	1	No interaction between MTHFR & maternal folic acid supplementation or other factors	Chinese	Heterogenous	71	99		170 trios		M=96, F=73	Yes	OR = 2.24		16470725	5
	MTHFR	Methylenetetrahydrofolate reductase	1p36.22	Non-syndromic	PCR, TDT		2004	677C>T	2		Italaian	Heterogenous				110 trios	289		Yes			15221800	7
	MTHFR	Methylenetetrahydrofolate reductase	1p36.22	Non-syndromic	Genotyping	1996 - 1998	2003	677C>T	2		Norweigian			173	88	261 triads			Yes	RR = 2		12796044	5
	MTHFR	Methylenetetrahydrofolate reductase	1p36.22	Non-syndromic	Transmission equilibrium test	1998 - 2000	2003	no association with CL/P	2	Mother carried 677TT without folic out intake increase the risk of delivering a CL/P child.	Netherlands					179 triads	204 triads		Yes	OR = 6.5		12672677	7
	MTHFR	Methylenetetrahydrofolate reductase	1p36.22	Non-syndromic	Transmission disequilibrium test		2001	C677T			Italian					64	106		Yes			1159940	7
	MTHFR	Methylenetetrahydrofolate reductase	1p36.22	Non-syndromic	PCR-RFLP	2012 - 2013	2015	677C>T	2	Maternal intake of folic acid reduces the risk of CL/P.	Iranian					65	215		Yes	OR = 4.118	p = 0.001	26140186	7
	MTHFR	Methylenetetrahydrofolate reductase	1p36.22	Non-syndromic	Genotyping	2008-2011	2016	c.677C>T	1		Chilean	Homogenous	.			165	291	M=107, F=58	Yes	OR=1.56	P=0.002	27387868	7
	MTHFR	Methylenetetrahydrofolate reductase	1p36.22	Non-syndromic	PCR-RFLP	2008 - 2009	2010	rs2274976G>A	29 SNPs in 4 genes	Mothers with MTHFR rs2274976-A allele carrier without vitamins supplementation is increased CL/P risk too.	Brazilian		31	50	26	106	184	M=59, F=47	Yes	OR = 5.76	p = 0.000001	20890936	8
46	MTR	5-methyltetrahydrofolate-homocysteine methyltransferase	1q43	Non-syndromic	PCR-RFLP		2006	c.2756A>G, p.asp919Gly	4 SNPs in 4 genes		Polish					122	82		Yes	RR = 2.195	p = 0.011	16712703	7
47	MTRR	5-methyltetrahydrofolate-homocysteine methyltransferase reductase	5p15.31	Non-syndromic	Genotyping	2009-2011	2015	66A>G (rs1801394)	2 SNPs in 2 genes	Smoking and alcohol consumption during pregnancy is increasing of risk with MTRRA>G mutation.	Brazilian (Caucasian, Black)	Heterogenous	71	270	60	401	466	M=221, F=180	Yes	OR = 1.439	p = 0.030	26963196	7
48	NAT1	N-acetyltransferase 1	8p22	Non-syndromic	Genotyping		2004	1095	2	Interaction between the NAT1 1095 polymorphism and lack of maternal multivitamin	California			309	128	437	299	M=249, F=188	Yes	RR = 2		15523664	8
	NAT1	N-acetyltransferase 1	8p22	Non-syndromic	Genotyping	1987-1989	2004	1088T>A	5 SNPs in 2 genes	smoking during pregnancy may increase risk for OFC among fetuses with NAT1 polymorphisms.	Hispanic, Non-hispanic White, Black, Asian in California			309	128	437	299		Yes	OR = 3.9		15127906	7
								1095C>A											Yes	OR = 4.2
49	NECTIN1 (aka PVRL1)	Nectin cell adhesion molecule 1	11q23.3	Non-syndromic	Polymerase chain reaction (PCR)	2015	2016	520T>A, p.S174T, 560C>A, p.T187N	1		Turkish					80	125		Yes			26953873	7
	NECTIN1 (aka PVRL1)	Nectin cell adhesion molecule 1	11q23.3	Non-syndromic	PCR		2014		1		Turkish					80	125		Yes			24581844	7
	NECTIN1 (aka PVRL1)	Nectin cell adhesion molecule 1	11q23.3	Non-syndromic	PCR		2009	S447L	10		North American Caucasian					104	105		Yes		p = 0.033	19715471	5
								NA	10		Australian Caucasian					112	118		No
	NECTIN1 (aka PVRL1)	Nectin cell adhesion molecule 1	11q23.3	Non-syndromic	PCR-sequencing, PCR-RFLP		2008	1183G>A, p.V395M, 437insE (1480insGAG)			Thai	Heterogenous				100	200		Yes			18356023	7
	NECTIN1 (aka PVRL1)	Nectin cell adhesion molecule 1	11q23.3	Non-syndromic	Genotyping, direct sequencing		2006	1082G>T, pG361V	3 SNPs		Multi-ethnic (Danish, South American, Philippines, Caucasian)					1201 families	170 families		Yes		p = 0.005	17089422	6
	NECTIN1 (aka PVRL1)	Nectin cell adhesion molecule 1	11q23.3	Non-syndromic	PCR-SSCP		2006	R210H	6		Italian					143	292		Yes			16674562	7
								R212H											Yes
	NECTIN1 (aka PVRL1)	Nectin cell adhesion molecule 1	11q23.3	Non-syndromic	Genotyping		2001	W185X	1		Cumana region in Venezuela	Heterogenous				243	245		Yes		p = 0.00039	11559849	6
	NECTIN1 (aka PVRL1)	Nectin cell adhesion molecule 1	11q23.3	syndromic: autosomal recessive VL/P-ectodermal dysplasia (ED) syndrome (CLPED1)	Direct sequencing		2000	codon Trp185(TGG>TAG), fs(TGG>T-G), codon Gly323(GGT>GGTT)	1		Margariata Island, Israeli, brazilian	Heterogenous				4 kindreds	52		Not provided			10932188	6
50	NECTIN2 (aka PVRL2)	Nectin cell adhesion molecule 2	19q13.32	Non-syndromic	PCR-RFLP	2007-2008	2010	Sau96IA>G	1		Chinese					212	221	M=141, F=71	Yes			20662561	7
51	NOG	Noggin	17q22	Non-syndromic	Genotyping	2006-2011	2015	rs227731C>A	4 SNPs in 2 genes		Han Chinese					188	228	M=87, F=101	Yes	OR = 0.31		25339627	7
52	OFC1	Orofacial cleft 1	6p24	Non-syndromic	TDT		2011	D6S470	4 SNPS		Malay	Heterogenous	17	73		90 trios		M=48, F=42	Yes	RR = 2.53	p = 0.035	21297019	5
53	OFC2	Orofacial cleft 2	2p14-p13	Non-syndromic	Linkage analysis		1998	D2S378	8 markers		Italaian	Heterogenous				78 from 38 families	190 from same 38 families		Yes			9676424	5
54	PAH	Phenylalanine hydroxylase	12q23.2	Non-syndromic	Genotyping		2014	rs7485331C>A	9 SNPs in 2 genes		Caucasian Polish		55	208		263	270	M=149, F=114	Yes	OR = 0.616	p = 0.005	24606907	7
								rs12425434T>C											Yes	OR = 2.160	p = 0.025
55	PAX9	Paired box 9	14q13.3	Non-syndromic	Genotyping, TDT		2012	rs17104928G>A	10		Korean		35	107		142 families		M = 90, F = 52	Yes	OR = 2.88	p = 0.0014	22976623	5
56	PDGFC	Platelet derived growth factor C	4q32.1	Non-syndromic	Genotyping, TDT		2012	rs17035464	10 STRs, 80 SNPs		Han Chinese					214 trios		M = 156, F= 58	Yes		p = 0.0018	23029525	5
57	PHF8	PHD finger protein 8	Xp11.22	Non-syndromic	PCR		2007	c.836T>C, p.F279S	1		Finnish					22		M=22	Yes			17661819	5
	PHF8	PHD finger protein 8	Xp11.22	Syndromic: X linked mental retardation	IPS, sequencing, PCR		2007	c.529A>T, p.K177X	1		Caucasian, African-American, Hispanic, Asian,	Heterogenous	2	9	13	26	539	M = 25, F = 1	Yes			17594395	7
	PHF8	PHD finger protein 8	Xp11.22	Syndromic: X linked mental retardation	PCR, sequencing		2005	c.631C>T, p.R211X, 12bp-del at ex8/int8 junction	1		Italian,					4 from 2 families	14 from same 2 families	M=4	Yes			16199551	5
58	RAD51	RAD51 recombinase	15q15.1	Non-syndromic	Genotyping, TDT		2016	rs1801321	12 SNPs in 8 genes	Interaction between maternal cigarette smoking and RAD51 rs1801321 was detected	Brazilian					223 trios			Yes	OR = 4.25	p = 0.004	26507587	5
59	RARA	Retinoic Acid Receptor Alpha	17q21.2	Non-syndromic	Genotyping		2013	NA	5 microsatellites in 5 genes		Indian	Heterogenous		74	9	83	90	M = 45, F = 38	Yes		p = 0.037	24265584	7
60	RFC1	Replication factor C subunit 1	4p14	Non-syndromic	PCR-RFLP		2015	80A>G	1		Indian					142	141		Yes	OR = 1.40	p = 0.050	24749799	7
	RFC1	Replication factor C subunit 1	4p14	Non-syndromic	Linkage analysis		2014	rs4818789A>C	3		Italian					404 trios			Yes		p = 0.053	24942095	5
								rs3788205A>G											Yes		p = 0.055
61	RUNX2	Runt related transcription factor 2	6p21.1	Non-syndromic	Genotyping, TDT		2012	rs545289	69 SNPs	8 SNPs were significant considering interaction with exporsure with environmental tabacco smoke.	Chinese (China and Taiwan)		96	230		326 trios		M = 225, F = 101	Yes		p = 0.035	22241686	5
								rs2153277											Yes
								rs1200426											Yes
								rs1200425											Yes
								rs9395112											Yes
								rs2782660											Yes
	RUNX2	Runt related transcription factor 2	6p21.1	Non-syndromic	Genotyping, TDT		2008	rs1934328	24 SNPs		Maryland, Taiwan, Singapore, Korea					298		M=185, F=113	Yes	OR = 0.44	p = 0.002	18357615	5
								rs910586
								rs2819861
	RUNX2	Runt related transcription factor 2	6p21.1	Non-syndromic	Genotyping, TDT		2014	rs1934328	4 SNPs		Korean	Heterogenous	35	107		142 families		M=90, F=52	Yes		p =0.001	23909516	5
62	RYK	Receptor-like tyrosine kinase	3q22.2	Non-syndromic	Direct sequencing, TDT		2006	c.1355G>A, p.Y452C	3 genes		Japanese, Vietnamese, Caucasian			304 trios	51 trios	355 trios	728		Yes			16681403	7
63	SMAD2	SMAD family member 2	18q21.1	Non-syndromic	Genome wide linkage analysis		2007	rs728683	27 SNPs		European					9	18	M=7, F=2	Yes		p = 0.000061	17564975	7
64	SOX9	SRY-box 9	17q24.3	Syndromic: Pierre-Robin Syndrome	PCR		2013	deletion in ex1 and ex2	1		Indian	Heterogenous				27	13		Yes			23826492	5
65	TBX22	T-box 22	Xq21.1	Non-syndromic	Genotyping		2011	c.376C>T, p.R126W	1 gene		Thai, UK			282		282	292		Yes			21248356	7
								c.452G>T, p.R151L											Yes
	TBX22	T-box 22	Xq21.1	Non-syndromic	Genotyping		2015	rs7055763G>A	2 SNPs		South Indian		40	104	29	173	176	M=96, F=77	Yes	OR = 2.42	p = 0.034	25918826	7
								rs41307258T>A												OR = 2.76	p = 0.022
66	TCN2	Transcobalamin 2		Non-syndromic	Genotyping, TDT		2006	c.776C>G, p.Pro259Arg	10 SNPs in 4 genes		Italian					218 trios	289		Yes		p = 0.01	16470748	7
67	TFAP2A	Transcription factor AP-2 alpha	6p24.3	Non-syndromic	PCR		2011	rs303050A>G	3		Italian					405 trios			Yes		0.0051	21781438	5
								rs3798693C>T											Yes		0.0074
68	TGFA	Transforming growth factor alpha	2q13.3	Non-syndromic	Genotyping,PCR-RFLP	2013 - 2015	2015	rs11466297A> C	2		Iranian	Heterogenous	15	61	29	105	218	M = 65, F = 40	Yes	OR = 3.4	p = 0.001	26605011	7
	TGFA	Transforming growth factor alpha	2p13.3	Non-syndromic	Genotyping, TDT		2015	rs3771497T>G	10 SNPs		Korean		35	107		142	119	M = 90, F = 52	Yes	GOR = 0.30	p = 0.0068	24805869	7
	TGFA	Transforming growth factor alpha	2q13.3	Non-syndromic	Genotyping,TDT		2009	rs3821261T>G	17 SNPs		Taiwan, Singapore, Korea, Maryland state					297 trios		M = 185, F = 112	Yes	OR = 4.17	p = 0.004	19444471	5
								rs3771475A>G											Yes	OR = 2.44	p = 0.027
	TGFA	Transforming growth factor alpha	2q13.3	Non-syndromic	PCR	1987-1989	1998	TaqI	1	Increased clefting risks were observed for infants with the A2 genotype (homozygous or heterozygous) and whose mothers did not use multivitamins	California state	Homogenous				571	640		Yes			9684776	7
								BamHI											Yes
	TGFA	Transforming growth factor alpha	2q13.3	Non-syndromic	Genotyping		1995	TaqI	1	Modest increase in the less common C2 allele at the TaqI site in the transforming growth factor alpha (TGFα) locus among cleft palate only infants compared with the birth defect controls, the association appeared to reflect an underlying interaction between maternal smoking and infant genotype	Caucasian					149	86		Yes			9345615	7
	TGFA	Transforming growth factor alpha	2q13.3	Non-syndromic	RFLP		1992	TaqI-C2 allele	3		British Caucacian		19	37		57	60		Yes		p < 0.001	1352354	6
	TGFA	Transforming growth factor alpha	2q13.3	Non-syndromic	RFLP		1989	TaqI-C2 allele	12 enzyme sites of 6 probes in 5 genes		Caucacian		14	66		80	102	M=56, F=24	Yes		p = 0.0047	2570526	7
								BamHI-A2 allele													p = 0.0052
	TGFA	Transforming growth factor alpha	2q13.3	Non-syndromic	RFLP		1995	BamHI-A2 allele	1		Chilean	Heterogenous				65	100	M = 37, F= 28	Yes			7825598	7
	TGFA	Transforming growth factor alpha	2q13.3	Non-syndromic	RFLP		1991	TaqI-C2 allele	1		Queensland		23	71		96	100	M = 62, F= 48	Yes		p=0.0003	1673285	7
69	TGFB1	Transforming growth factor beta 1	2p13.3	Non-syndromic	PCR, sequencing	2015	2016	p.Pro10Leu, p.Arg25Pro in ex1	1		Turkish					80	125		Yes			26954016	7
70	TGFB3	Transforming growth factor beta 3	14q24.3	Non-syndromic	PCR-RFLP		2012	IVS5+104A>G	1		Turkish					68	114		Yes		p = 0.0001	23023602	7
	TGFB3	Transforming growth factor beta 3	14q24.3	Non-syndromic	PCR, sequencing		2012	NA	1		Indian					40	40		Yes		p = 0.01	22143699	7
	TGFB3	Transforming growth factor beta 3	14q24.3	Non-syndromic	PCR-RFLP, TDT		2010	rs3917201G>A	3 NSPs		Chilean	Heterogenous	26	124	0	150 trios			Yes		p = 0.03	20170386	5
	TGFB3	Transforming growth factor beta 3	14q24.3	Non-syndromic	PCR-RFLP, TDT		2008	rs2300607 (IVS1+5321)-T allele	3 SNPs		European	Heterogenous				204 trios		M=121, F=83	Yes	RR = 3.47		18480962	5
	TGFB3	Transforming growth factor beta 3	14q24.3	Non-syndromic	Genotyping		2003	IVS5+104A>G			Korean			26	2	28	41		Yes	OR = 15.92	p<0.001	14659070	7
	TGFB3	Transforming growth factor beta 3	14q24.3	Non-syndromic	PCR	1996 - 1998	2001		1		Japanese	Heterogenous				20 families			Yes			11396489	5
71	TP63	Tumor protein p63	3q28	Syndromic: AEC syndrome	PCR, direct sequencing		2001	c.1542A>T, p.L518F, c.1589G>T, p.G534V, c.1564T>G, p.G526G, c.1607A>T, p.Q540L, c.1566T>G, p.C526W, c.1597A>C, p.T537P, c.1540T>G, p.L518V, c.1610T>C, p.I541T								8 families	150		Yes			11159940	6
72	TPM1	Tropomyosin 1 (alpha)	15q22.2	Non-syndromic	Genotyping	2015	2016	rs1972041G>A	4 SNPS		Han Chinese	Heterogenous	208	345	120	673	705	M=412, F=261	Yes	OR = 0.77	p = 0.038	26792422	7
73	TULP4	Tubby like protein 4	6q25.3	Non-syndromic	PCR, sequencing		2015	rs651333	63 SNPs		Philippines	Heterogenous				477 from 72 pedigrees		M = 253, F = 224	Yes		p = 0.00007	24066709	5
74	TYMS	Thymidylate synthase	18p11.32	Non-syndromic	Genotyping	1999 - 2003	2013	28bp VNTR (rs45445694)	2 SNPs		Hispanic, Non-Hispanic White, Black, other in California state	Homogenous		304	123	427	581	M=235, F=192	Yes	OR = 1.8		23404871	8
75	VAX1	Ventral anterior homeobox 1	10q25.3	Syndromic: anophthalmia/microphthalmi	PCR, sequencing		2012	c.453_454delinsAA, p.Arg152Ser, c.945C>T, p.Ala315Ala	2 genes		California, Egyptian	Homogenous		10		70	96		Yes			22095910	6
76	WNT3	Wnt family member 3	17q21.31-q21.32	Non-syndromic	PCR-RFLP	2008 - 2012	2015	rs3809857G>T	2 SNPs		Chinese	Heterogenous				236	400		Yes	OR GG vs GT + TT = 0.605	p = 0.003	26505415	7
								rs9890413A>G												OR AG+GG= 2.369 (1.354-4.145)	p = 0.002
	WNT3	Wnt family member 3	17q21.31-q21.32	Non-syndromic	PCR-RFLP		2012	rs3809857G>T	14 SNPs in 6 WNT genes		Caucasian Polish		23	187		210	244	M=111, F=99	Yes	OR = 0.492	p = 0.015	22288914	7
77	WNT9B	Wnt family member 9B	17q21.32	Non-syndromic	PCR, sequencing		2015	rs1530364A>G	3 SNPs in WNT3 and 2 SNPs in WNT9B		Brazilian	Heterogenous				70 trios			Yes		p = .001	24437584	5
78	WNT10A	Wnt family member 10A	2q35	Non-syndromic	PCR-RFLP	2008 - 2011	2014	392C>T	1		Han Chinese		67	83	48	198	187	M = 126, F = 72	Yes		p = 0.01	24957471	5
79	ZNF385B (aka ZNF533)	Zinc finger protein 385B	2q31.2-q31.3	Non-syndromic	Genotyping, TDT	2005 - 2007	2011	rs6757845A>G	3 SNPs	Maternal smoking and rs6757845 is associated with risk of CL/P.	Han Chinese			155	56	211 trios	188	M = 131, F = 80	Yes	OR = 6.454	p = 0.000	20849254	7
								rs1139A>G		Maternal smoking and medication use are also increase risk on rs1139 SNP.									Yes	OR=2.201	p = 0.000
