# Supplementary material for: MicroRNA-655-3p and microRNA-497-5p inhibit cell proliferation in cultured human lip cells through the regulation of genes related to human cleft lip
Source: BMC Med Genomics. 2019 May 23;12:70. doi: 10.1186/s12920-019-0535-2 (PMC6533741; doi:10.1186/s12920-019-0535-2)
Supplement: Supplementary file 1 — Table S1. PCR primer sets used in this study. Table S2. Summary of databases searched. Table S3. Genes with significant contribution to human CL/P (identified through single gene studies). Table S4. Genes with significant contribution to human CL/P (identified through multiple genes studies). Table S5. Genes with significant contribution to human CL/P (unknown coding genes). Table S6. Genes without significant contribution to human CL/P. Table S7. CL/P candidate genes with significant signals in GWAS. Table S8. CL/P candidate genes without significant signals in GWAS. Table S9. GO terms enriched with genes associated with cleft lip with/without cleft palate (CL/P) in humans. Table S10. GO Biological Process terms enriched with human CL/P genes (FDR < 0.005). Table S11. GO Molecular Function terms enriched with human CL/P genes (FDR < 0.005). Table S12. GO Cellular Component terms enriched with human CL/P genes (FDR < 0.05). Table S13. Top 30 Human Phenotype Ontology Categories. Table S14. KEGG pathways enriched with genes associated with cleft lip with/without cleft palate (CL/P) in humans. (ZIP 292 kb) [file 12920_2019_535_MOESM1_ESM.zip › 4 Human Cleft Lip_ Table S4 (Significant)R2.xlsx]

## Sheet: Multiple Genes_Significant
	Gene Symbol	Gene Name	Loci	Syndromic/Nonsyndromic	Methods	Year of Study	Year Published	Significant Variants/SNPS	No. of Genes/SNP Targeted	Contribution of Environmental Factors	Population	Homogenous/ Heterogenous	Study Size					Male:Female for Affected	Significance	O.R/R.R	P value	PubMed ID	NOS score
													Affected			Affected Total	Normal Total
													CL only	CL/P	CP only
1	ACSS2	Acyl-coenzyme A synthetase short-chain family member 2		Non-syndromic	Whole-exome sequencing (WES), Sanger sequenicing		2016	p.Val496Ala			Honduran					52 from 28 familiies	139 from same families		Yes			27229527	5
	HKDC1	Hexokinase domain containing 1						p.His420Tyr, p.Arg768Ter											Yes
	PHYH	phytanoyl-CoA hydroxylase						p.Asn337_Leu338insHis, p.Arg245Gln, p.Arg82Gly											Yes
	VWA8							p.Val1564Met, p.Arg1520Ter, p.Thr817, p.Atg668Gln, rs42266081A>G											Yes
2	AXIN2	axis inhibition protein 2		Non-syndromic	Genontyping, TDT		2017	rs7210356G>A, 1 haplotype	9 SNPs in 2 genes		Brazilian					223 trios			Yes			28376813	5
	CDH1	Cadherin- 1	16q22.					2 haplotypes											Yes
3	LPHN2	Adhesion G protein-coupled receptor L2	1p31.1	Non-syndromic	GWAS	2015	2016		8		Malay	Heterogenous				30 from 8 families	61 from same 8 families		Yes			26868259	7
	COL21A1	Collagen type XXI alpha 1 chain	6p12.1; 6p12.3-p11.2																Yes
	FOXG1	Forkhead box G1	14q12																Yes
	FOXP2	Forkhead box protein P2	7q31.1																Yes
	HECTD1	HECT domain E3 Ubiquitin protein ligase 1	14q12																Yes
	NECTIN3 (aka PVRL3)	Nectin cell adhesion molecule 3	3q13.13																Yes
	SATB2	SATB homeobox 2	2q33.1																Yes
	TOX3	TOX high mobility group box family member 3	16q12.1																Yes
4	JAG2	Jagged 2	14q32.33	Non-syndromic	Genotyping	2009 - 2013	2016	rs11621316*G	253 SNPs in 39 genes		Brazilian	Heterogenous				182	355	M=99, F=83	Yes		(p-value) > 3.00	26602496	7
	MSX1	msh homeobox 1	4p16.2					rs3775261*A											Yes
	PAX9	paired box 9	14q13.3					rs1955734*T											Yes
	AXIN2	Axin 2	17q24.1					rs11655966*T											Yes
	WNT11	Wnt family member 11	11q13.5					rs7936750*G											Yes
	VAX1	Ventral anterior homeobox 1	10q25.3					rs7086344*T											Yes
	MSX2	msh homeobox 2	5q35.2					rs4868442*A											Yes
	PRSS35	Protease, serin 35	6q14.2					rs512140*A											Yes
	DVL2	Dishevelled segment polarity protein 2	17p13.1					rs222850*C											Yes
	TFAP2A	Transcription factor AP-2 alpha	6p24.3					rs533558*G											Yes
	KIF7	Kinesin family member 7	15q26.1					rs4932238*C											Yes
5	AQP7	Aquaporin 7	9p13.3	Non-syndromic	Whole-exome sequencing (WES), Sanger sequenicing		2015				Chinese					8			Yes			26449438	5
	CENPJ	Centromere protein J	13q12.12-q12.13																Yes
	COL4A2	Collagen type IV alpha 2 chain	13q34																Yes
	EIF2B3	Eukaryotic translation initiation factor 2B subunit gamma	1p34.1																Yes
	KIF2A	Kinesin family member 2A	5q12.1																Yes
	LACTB	Lactamase beta	15q22.2																Yes
	MROH7	Maestro heat like repeat family member 7	1p32.3																Yes
	PARVA	Parvin alpha	11p15.3																Yes
	PKP1	Plakophilin 1	1q32.1																Yes
	PRSS1	Protease, serine 1	7q34																Yes
	RECQL5	RecQ like helicase 5	17q25.1																Yes
	REG3A	Regenerating family member 3 alpha	2p12																Yes
	SEC16A	SEC 16 homolog A, endoplasmic reticulum export factor	9q34.3																Yes
	SYNE3	Spectrin repeat containing nuclear envelop family member 3	14q32.13																Yes
	TEX11	Testis expressed 11	Xq13.1																Yes
	YOD1	TOD1 deubiquitinase	1q32.1																Yes
6	ADAM3A	ADAM metallopeptidase domain 3A	8p11.22	Non-syndromic	GWAS		2015				European from 13 different locations in USA, Europe, Southeast, East Asia					467 trios	391 trios		Yes		p = 0.0094	25776870	5
	ADAM5	ADAM metallopeptidase domain 5	8p11.22																Yes
	MGAM	Maltase-glucoamylase	7q34																Yes		p = 0.0044
7	ARHGAP29	Rho GTPase activating protein 29	1p22.1	Non-syndromic	GWAS		2014	c.2864G.A, p.Arg955His, c.2738C>A, p.Leu913Ser,	5		African (Nigeria, Ethiopia)			191	29	220 probands			Yes			25081408	5
	MAFB	MAF bZIP transcription factor B	20q12					c.493C>G, p.His165Asn											Yes
	PAX7	Paired box 7	1p36.13					c.1282G>A, p.Asp428Asn, c.952+2T>A, c.1396G>A, p.Gly466Ser											Yes
8	ABCA4	ATP binding cassette subfamily A member 4	1p22.1	Non-syndromic	Genotyping		2011	rs481931, rs560426	2 SNPs in ABCA4 and 2 SNPs in MAFB		Hispanics					230 families	total 1164		Yes			21567910	5
	ABCA4	ATP binding cassette subfamily A member 4	1p22.1					rs481931			non-Hispanic-White					415 families			Yes
	MAFB	MAF bZIP transcription factor B	20q12					rs11696257, rs13041247			Hispanics					230 families			Yes
9	ABCA4	ATP binding cassette subfamily A member 4	1p22.1	Non-syndromic	Genotyping, GWAS		2010	rs560426			European, Asian, African, other					1908 trios			Yes	OR =1.432	p = 5.01×10−12	20436469	5
	IRF6	Interferon regulatory factor 6	1q32.2					rs10863790											Yes	OR=0.582	p=1.11x10-14
	MAFB	MAF bZIP transcription factor B	20q12					rs13041247											Yes	OR = 0.704	p = 1.44 ×10−11
	8q24		8q24					rs987525											Yes	OR=1.781	p=1.11x10-16
10	ARHGAP29	Rho GTPase activating protein 29	1p22.1	Non-syndromic	Genotyping, GWAS		2016				Multi-ethnic (18 sites from 13 countries)	Heterogenous				832 and 1319 trios	1700		Yes			27033726	6
	DCAF7	DDB1 and CUL4 associated factor 7	17q23.3																Yes
	FAM49A	Family with sequence similarity 49 member A	2p24.2																Yes		p = 4.22 × 10−8
	IRF6	Interferon regulatory factor 6	1q32.2																Yes
	NTN1	Netrin 1	17p13.1																Yes
	PAX7	Paired box 7	1p36.13																Yes
	RHPN2	Rhophilin Rho GTPase binding protein 2	19q13.11																Yes		p = 4.17 × 10−8
	TANC2	Tetratricopeptide repeat, ankyrin repeat and coiled-coil containing 2	17q23.2-q23.3																Yes
	8q24		8q24																Yes
11	ABCA4	ATP binding cassette subfamily A member 4	1p22.1	Non-syndromic	GWAS		2010	rs560426			MUlti-ethnic (13 locations from 8 countries)		543 trios	1365 trios					Yes	OR = 1.432	p = 5.01 × 10−12	20436469	5
	IRF6	Interferon regulatory factor 6	1q32.2																Yes
	MAFB	MAF bZIP transcription factor B	20q12					rs13041247											Yes	OR = 0.704 per allele	p = 1.44 × 10−11
	8q24		8q24																Yes
12	BHMT2	Betaine-homocysteine S-methyltransferase 2	5q14.1	Non-syndromic	PCR-RFLP		2010	rs625879G>T	18 SNPs in 7 genes		Caucasian Polish					180	162		Yes			20662904	7
	BHMT2	Betaine-homocysteine S-methyltransferase 2	5q14.1					rs673752C>T											Yes
	BHMT2	Betaine-homocysteine S-methyltransferase 2	5q14.1					rs625879G>T											Yes
	PEMT	Phosphatidylethanolamine N-methyltransferase	17p11.2					rs12325817C>G											Yes
	PCYT1A	Phosphate cytidylyltransferase 1, choline, alpha	3q29					rs712012T>C											Yes
13	BAG4	BCL2 associated athanogene 4	8p11.23	Non-syndromic	Genotyping		2007				Philippines					744 from 271 families	1464 from same 271 families		Yes			17366557	6
	FGFR1	Fibroblast growth factor receptor 1	8p11.23																Yes
14	BCL3	B-cell CLL/lymphoma 3	19q13.32	Non-syndromic	Genotyping, TDT		2004	135bp	3 genes		Brazil	Heterogenous				424 families	644		Yes	OR = 2.3	p = 0.03	15054400	6
	MTHFR	Methylenetetrahydrofolate reductase	1p36.22					677C>T											Yes		p = 0.055
15	BMPR1B	Bone morphogenetic protein receptor type 1B	4q22.3	Non-syndromic	Genotyping		2004	D4S1629, D4S2411	17		Filipino					126 from 36 families + 149 from 70 families	218 from same 36 families		Yes			14755461	6
	FGF2	Fibroblast growth factor 2	4q28.1					D4S1629, D4S2411											Yes
	MSX1	msh homeobox 1	4p16.2					MSX1-CA											Yes
	RFC1	replication factor C subunit 1	4p14					RFC1G80A											Yes
	SMAD1 (MADH1)	SMAD family member 1	4q31.21					D4S1629, D4S2411											Yes
	TFAP2a	Ranscription factor AP-2 alpha	6p24.3					D6S1029											Yes
	TGFA	transforming growth factor alpha	2p13.3					TGFAC3827T											Yes
16	RARA	Retinoic acid receptor alpha	17q21.2	Non-syndromic			1992	PstI-A2 allele	10		Caucasian Australian		29	88		117	113	M=71, F=65	Yes		p = 0.16	1361101	5
	TGFA	Transforming growth factor alpha	2q13.3					TaqI-C2 allele											Yes		p = 0.005
17	CYP1A1	Cytochrome P450 family 1 subfamily A member 1	15q24.1	Non-syndromic	Genotyping	1991-1994/ 1981-1990/ 1987-2001	2007	3801T>C (rs464621)	25 SNPs in 16 genes	Maternal smoking increases the CL/P risk for the GSTT1-null deletion fetus	Danish-Denmark, Iowan	Heterogenous	259	358	279	1244 (including unknown cleft type) from 2129 families	4183		Yes			17160896	7
	GSTT1	Glutathione S-transferase theta 1	22q11.23					GSTT1-null											Yes		p < 0.001
	NAT2	N-acetyltransferase 2	8p22					590G>A (rs1799930)											Yes		p = 0.00003
18	COL4A3	Collagen type IV alpha 3 chain	2q36.3	Non-syndromic	Genotyping		2006		962 markes in 104 genes		European-American in Maryland state, Asian in Singapore and Taiwan			172	60	232 trios		M=136, F=96	Yes		p < 0.01	16953426	5
	COL4A4	Collagen type IV alpha 4 chain	2q36.3																Yes
	GLI2	GLI family zinc finger 2	2q14.2																Yes
	SATB2	SATB homeobox 2	2q33.1																Yes		p < 0.01
	TGFA	Transforming growth factor alpha	2q13.3																Yes		p < 0.01
	TNS1	Tensin 1	2q35																Yes
	VAX2	Ventral anterior homeobox 2	2p13.3																Yes
	WNT6	Wnt family member 6	2q35																Yes
	WNT10A	Wnt family member 10 A																	Yes
	ZNF385B	Zinc finger protein 385B	2q31.2-q31.3																Yes
19	PAX9	Paired box 9	14q13.3	Non-syndromic	Genotyping, TDT		2006	c.640A>G ,p.S214G	66 SNPs in 7 genes		Japanese			112	16	128 trios	192	M=67, F=45	Yes			16247549	7
	TGFB3	Transforming growth factor beta 3	14q24.3					IVS1+5321, IVS1+2118, IVS1+5417, IVS1+2183											Yes		p<0.01
20	CLPTM1	CLPTM1, transmembrane protein	19q13.32	Non-syndromic	PCR, direct sequencing		2005	IVS7-10G>A, p.Gly331Gly, p.Ala88Ala, p.Pro309Pro	2 genes		European					25	25	M=14, F=11	Yes			16122939	7
	NECTIN1 (aka PVRL1)	Nectine cell adhesion molecule 1	11q23.3					p.Glu441-Gly442 ins Glu
21	CR1	Complement C3b/C4b receptor 1 (Knops blood group)	1q32.2	Syndromic: Van der Woude syndrome	RFLP, Linkage analysis		1990		15 makers							6 families			Yes			2309700	5
	REN	Renin	1q32.1																Yes
	4q		4q					D1S58											Yes
	4q		4q					D1S53											Yes
22	BLM	Bloom syndrome RecQ like helicase	15q26.1	Non-syndromic	Genotyping		2014	rs401549A>G	36 SNPs in 12 genes		Caucasian Polish		33	230		263	526	M=123, F=107	Yes	OR = 0.406	p = 0.002	25045080	7
	BRIP1 (aka BACH1)	BRCA1 interacting protein C-terminal helicase 1	17q23.2					rs8075370C>T											Yes	OR = 1.689	p = 0.0006
	BRIP1 (aka BACH1)	BRCA1 interacting protein C-terminal helicase 1	17q23.2					rs9897121C>T											Yes	OR = 1.621	p = 0.0016
	E2F1	E2F transcription factor 1	20q11.22					rs2071054C>T											Yes	OR = 0.632	p = 0.003
23	DICER1	Dicer 1, Ribonuclease III		Non-syndromic	GWAS		2017		803202 SNPs		Han Chinese, European, Asian	Heterogenous				7404	16059		Yes			28232668	6
	FGF10	Fibroblast Growth Factor 10																	Yes
	FGFR1	Fibroblast Growth Factor Receptor 1																	Yes
	KRT18	Keratin 18																	Yes
	MSX1	Msh Homeobox 1																	Yes
	OFC1	Orofacial Cleft 1																	Yes
	PTCH1	Patched 1																	Yes
	RAD54B	RAD54 Homolog B																	Yes
	RPS26	Ribosomal Protein S26																	Yes
	SPRY1	Sprouty RTK Signaling Antagonist 1	.																Yes
	TAF1B	TATA-Box Binding Protein Associated Factor, RNA Polymerase I Subunit B	.																Yes
	TMEM19	Transmembrane Protein 19																	Yes
	WNT9B	Wnt Family Member 9B																	Yes
24	EVC	EvC ciliary complex subunit 1	4p16.2	Non-syndromic	Genotyping		2010		393 SNPs		Maryland state, Taiwan, Singapore, Korea			297	84	381 trios		M=218, F=163	Yes			20087401	5
	EVC2	EvC ciliary complex subunit 2	4p16.2																Yes
	MSX1	msh homeobox 1	4p16.2																Yes
	STK32B	Serine/threonine kinase 32B	4p16.2
	STX18	syntaxin 18	4p16.3-4p16.2																Yes
25	FGFR1	FibroblastgGrowth factor receptor 1	8p11.23	Syndromic: Kallmann syndrome	Next-Generation Sequencing, Sanger sequencing	2010 - 2013	2015	c.776G>A (p.G259E) and c.358C>T (p.R120C)	15 genes		Chinese	Heterogenous		4		4	200	M=4	Yes			26199944	7
	KISS1R	KISS1 receptor	19p13.3					c.587C>A (p.P196H)
26	FGF3	Fibroblast growth factor 3	11q13.3	Non-syndromic	Genotyping		2014	rs4980700	29 markers in 13 genes							497	823		Yes		p = 0.0002	24697712	7
	PAX9	Paired box 9	14q13.3					rs2073242											Yes		p = 0.0003
27	ARHGAP29	Rho GTPase activating protein 29	1p22.1	Non-syndromic	GWAS, Sanger sequencing		2015	c.976A>T, p.Lys326*, c.1939C>T, p.Arg647*, c.2367G>T, p.Trp789*, c.3118G>T, p.Gly1040*	13 regions		European, Asian from Europe, USA, China, Philippines					1409 trios			Yes			25704602	5
	FGFR2	Fibroblast growth factor receptor 2	10q26.13					g.123099960G>A											Yes
	NOG	Noggin	17q22					rs227727											Yes
	NTN1	netrin 1	17p13.1					rs9904526											Yes
	PAX7	Paired box 7	1p36.13					c.766C>T, p.Ala259Val											Yes
28	FGF1	Fibroblast growth factor 1	5q31.3	Non-syndromic	Genotyping		2011	rs34010G>T	587 SNPs in 40 loci		Estonia,Latvian,Lithuanian		66	234	0	300	606		Yes			21462296	7
	FOXE1	Forkhead box E1	9q22.33					rs7860144 G>A											Yes
	LHX8	LIM homeobox 8	1p31.1																Yes
	MMP9	matrix metallopeptidase 9	20q13.12																Yes
	NECTIN2 (aka PVRL2)	Nectin cell adhesion molecule 2	19q13.32																Yes
	TIMP2	TIMP metallopeptidase inhibitor 2	17q25.3																Yes
	WNT9B	Wnt family member 9B	17q21.32																Yes		p = 0.0013
29	IRF6	Interferon regulatory factor 6	1q32.2	Non-syndromic	PCR-RFLP		2010	rs642961G>A	18 SNPs in 10 genes		Polish		19	156		175	536	M=90, F=85	Yes	OR = 1.635	p = 0.005	20544801	7
	SUMO1	Small ubiquitin-like modifier 1	2q33.1					rs2350358G>C											Yes	OR = 1.580	p = 0.025
	8q24		8q24					rs987525C>A											Yes	OR = 1.962	p = 1.4 x 10-4
30	GSTT1	Glutathione S-transferase theta 1	22q11.23	Non-syndromic	Genotyping	1987-1989	2005	null	2 genes	Risk of CL increases when infants have either GST1 or GSTM1 null genotype.	California state		297	125		423	294		Yes			16135950	7
	GSTM1	Glutathione S-transferase mu 1	1p13.3					null
31	GABRB3	Gamma-aminobutyric acid type A receptor beta 3 subunit	15q12	Non-syndromic	PCR, linkage analysis, TDT		2002		6 makaers in 5 genes		Italian					78 from 38 families	190 from same 38 families		Yes			11810291	6
	RARA	Retinoic acid receptor alpha	17q21.2																Yes
32	TGFA	Transforming growth factor alpha	2q13.3	Non-syndromic	RFLP		2000	allele 4	4 genes		Japanese					43	73		Yes			10918043	5
	TGFB2	Transforming growth factor beta 2	1q41					allele 2											Yes		p < 0.0001
33	IRF6	Interferon regulatory factor 6	1q32.2	Non-syndromic	PCR	2008 - 2012	2013	rs2235371C>T, p.V274I	12 SNPs in 7 genes		Northeast China					236	400		Yes		p = 0.003	23940636	7
	IRF6	Interferon regulatory factor 6	1q32.2					rs2013162C>A													p < 0.0001
	TGFA	Transforming growth factor alpha	2q13.3					rs3771494T>C
	TGFA	Transforming growth factor alpha	2q13.3					rs3771523G>A, 3822G>A
	TGFA	Transforming growth factor alpha	2q13.3					rs11466285T>C, 3851T>C
34	IRF6	Interferon regulatory factor 6	1q32.2	Non-syndromic	TaqMan		2012	p.V274I (rs2235371)	12 SNPs in 2 genes		Brazilian (Caucasian, African, Asian)	Heterogenous	6	400	66	500	500	M=302, F=198	Yes		p=0.0009	23029012	7
	TGFA	Transforming growth factor alpha	2q13.3					rs2902345													p<0.001
35	IRF6	Interferon regulatory factor 6	1q32.2	Non-syndromic	PCR		2009	820G>A	3 SNPs in 3 genes		Indian					323	214		Yes	OR = 4.30		19419265	6
	MTHFR	Methylenetetrahydrofolate reductase	1p36.22					677C>T											Yes	OR = 1.89
36	IRF6	Interferon regulatory factor 6	1q32.2	Non-syndromic	Genotyping, TDT		2016	rs2235371G>A	3 SNPs		Brazilian	Heterogenous	32	186	41	259 trios			Yes		p=0.0008	26714022	5
	8q24		8q24					rs987525A>C											Yes		p = 0.0462
37	IRF6	Interferon regulatory factor 6	1q32.2	Non-syndromic	Genotyping	2010 - 2012	2013	rs2073485G>A	19 SNPs in 3 genes		Han Chinese					204	226	M=116, F=88	Yes		p = 0.0263	23921572	7
	IRF6							rs2235371C>T											Yes		p = 0.0232
	IRF6							rs2236909G>A											Yes		p = 0.0239
	IRF6							rs861020G>A											Yes		p = 0.0104
	PAX9	Paired box gene 9						rs17176643C>A											Yes		p = 0.0199
38	JAG2	Jagged 2	14q32.33	Non-syndromic	Genotyping		2010	rs11624283	176 SNPs in 18 genes		Estonian			100	53	153	205	M=74, F=79	Yes		p = 0.0016	20572854	7
	MTHFR	Methylenetetrahydrofolate reductase	1p36.22					multiple											Yes
	MSX1	msh homeobox 1	4p16.2					multiple											Yes	OR = 1.934	p =1.82 x 10-4
	NECTIN2 (aka PVRL2)	Nectin cell adhesion molecule 2	19q13.32					multiple											Yes
39	JAG2	Jagged 2	14q32.33	Non-syndromic	Genotyping, TDT		2008		11 SNPs in 3 genes		Italian					239 trios		M=180, F=59	Yes			19049519	5
	MID1	Midline 1	Xp22.2																Yes
40	JAG2	Jagged 2	14q32.33	Non-syndromic	Genotyping	2004	2006	rs1057744	10 genes		Guatemalan			38		25 families		M=116, F=88	Yes		p = 0.04	16641627	7
	NECTIN2 (aka PVRL2)	Nectin cell adhesion molecule 2	19q13.32					rs3829260											Yes		p = 0.02
	SATB2	SATB homeobox 2	2q33.1					rs994185											Yes		p = 0.07
41	MTHFR	Methylenetetrahydrofolate reductase	1p36.22	Non-syndromic	PCR-RFLP		2014	677C>T	2 SNPs in 2 genes		Indian	Heterozygous				25	25		Yes		p = 0.185	25191068	7
	TGFA	Transforming growth factor-alpha	2q13.3																Yes		p = 0.001
42	MTHFR	Methylenetetrahydrofolate reductase	1p36.22	Non-syndromic	Genotyping	2001 - 2004	2010		3 SNPs in 3 genes		Nothern and Southern Chinese	Heterogenous	78	110		188 trios		M=107, F=80, UK=1	Yes	OR = 3.11		20082468	5
	TGFB3	Transforming growth factor beta 3	14q24.3																	OR = 2.10
43	MTHFR	Methylenetetrahydrofolate reductase	1p36.22	Non-syndromic	PCR-RFLP	1986 - 1990	2008	677 C>T	4 SNPs in 4 genes		Irish			536	426	962 trios	1599		Yes	OR = 1.50	p = 0.03	18661527	7
	MTHFD1	Methylenetetrahydrofolate dehydrogenase, cyclohydrolase and formyltetrahydrofolate synthetase 1	14q23.3					1958 G>A											Yes	OR = 1.50	p = 0.02
44	MTR	Methionine synthase		Non-syndromic	PCR-RFLP	2012- 2014	2016	2756A>G (rs1805087)	4 SNPs in 3 genes		Han Chinese					147	129	M=86, F=61	Yes	OR=0.270	P=0.001	27167580	7
	MTRR	Methionine synthase reductase						66A>G (rs1801394)											Yes	OR=0.159	P=0.001
	MTHFR	5,10-methylenetetrahydrofolate reductase						677C>T (rs1801133)											Yes	OR=0.343	P=0.001
45	WNT5A	Wnt family member 5A	3p14.3	Non-syndromic	Genotyping, TDT		2004	DS3S1547	18 SMPs		Non-Hispanic White					179 from 65 families	206 from same 65 families		Yes		p = 0.004	14755462	5
	10p13		10p13					D10S191
	16p13.3		16p13.3					D16S3082
46	MSX1	msh homeobox 1	4p16.2	Non-syndromic	Genotyping, sequencing, TDT		1998	c.768C>T, p.Gly110Gly (X1.3 )	10 SNPs in 3 genes		Caucasian			243	77	320			Yes			9683588	5
	TGFB3	Transforming growth factor beta 3	14q24.3					-24 int4/ex5 T>C (X5.1), -1083_-1086AGAGGG rep(5'UTR.1)											Yes
47	NAT1	N-acetyltransferase 1	8p22	Non-syndromic	Genotyping	2010 - 2012	2013	rs4921580C>G	13 SNPs in 2 genes		Han Chinese					204	226	M=116, F=88	Yes			23660777	7
	NAT2	N-acetyltransferase 2	8p22					rs1041983C>T											Yes
48	PAX3	Paired box 3	2q36.1	Non-syndromic	Genotyping, TDT		2009		34 SNPs in 4 genes		Taiwan, Singapore, Korea, Maryland state					297 trios		M=185, F=112	Yes			19142206	5
	PAX7	Paired box 7	1p36.13					rs766325											Yes	OR = 1.62	p = 0.003
49	PAX7	Paired box 7	1p36.13	Non-syndromic	Genotyping, direct sequencing, TDT		2013	rs6659735	2 SNPs in 2 genes		Japan, Iowa state, Mongolia, Philippines		149 families	335 families	94 families	1326 from 651 families			Yes		p=0.007	23463464	5
								total 19 SNPs
	VAX1	Ventral anterior homeobox 1	10q25.3					rs4752028											Yes		p=9.8x10-6
								rs7078160													p=7.4x10-9
								rs14874160G>T													p=0.007
								total 12 SNPs											Yes
50	REN	Renin	1q32.1	Syndromic: VWS	Linkage analysis, RFLP		1993		2 genes		Swiss								Yes			8454288	5
	TGFB2	Transforming growth factor beta 2	1q41
51	SERPINA6	Serpin family A member 6	14q32.13	Non-syndromic	PCR-RFLP		2011	rs11627651, rs2228541, rs2281519	24 SNPs in 11 genes		Polish					220	210		Yes			22072571	7
	SLC6A4	Solute carrier family 6 member 4	17q11.2					rs1042173, rs4583306, rs2020942											Yes	OR = 1.720	p = 0.0069
	TPH2	Tryptophan hydroxylase 2	12q21.1					rs10879357											Yes	OR =1.387	p = 0.0030
52	TGFA	Transforming growth factor alpha	2q13.3	Non-syndromic	Genotyping, TDT		2004		12 SNPs		Ohio state					123 from 49 families	198 from same families		Yes		p=0.005	14981713	6
	MSX1	msh homeobox 1	4p16.2																Yes		p=0.03
	1p36		1p36																Yes		p=0.02
	6p23		6p23																Yes		p=0.004
	11p12-q13		11p12-q13								Both Ohio and Colombian								Yes		p=0.048/p=0.034
	12q13		12q13								Colombian					26 from 8 families	39 from same families		Yes		p=0.015
	16q22-24		16q22-24																		p=0.015
	17q12-21		17q12-21																		p=0.009
53	WNT3A	Wnt family member 3A	1q42.13	Non-syndromic	Genotyping, PDT, APL		2008		38 SNPs in 7 genes		Hispanic, European American					566 families			Yes		p = 0.006	18413325	5
	WNT5A	Wnt family member 5A	3p14.3																Yes		p = 0.002
	WNT11	Wnt family member 11	11q13.5																Yes		p = 0.0001
54	IRF6	Interferon regulatory factor 6	1q32.2	Non-syndromic	Genotyping	2006 - 2009	2010	rs861020A>G	4 SNPs		Mayan (Mesoamerican)		21	128		149	303		Yes		p = 0.0025	20564431	6
	8q24		8q24					rs987525A>C											Yes		p = 0.0071
	10q25		10q25					rs7078160A>G											Yes		p = 0.0198
