# Supplementary material for: MicroRNA-655-3p and microRNA-497-5p inhibit cell proliferation in cultured human lip cells through the regulation of genes related to human cleft lip
Source: BMC Med Genomics. 2019 May 23;12:70. doi: 10.1186/s12920-019-0535-2 (PMC6533741; doi:10.1186/s12920-019-0535-2)
Supplement: Supplementary file 1 — Table S1. PCR primer sets used in this study. Table S2. Summary of databases searched. Table S3. Genes with significant contribution to human CL/P (identified through single gene studies). Table S4. Genes with significant contribution to human CL/P (identified through multiple genes studies). Table S5. Genes with significant contribution to human CL/P (unknown coding genes). Table S6. Genes without significant contribution to human CL/P. Table S7. CL/P candidate genes with significant signals in GWAS. Table S8. CL/P candidate genes without significant signals in GWAS. Table S9. GO terms enriched with genes associated with cleft lip with/without cleft palate (CL/P) in humans. Table S10. GO Biological Process terms enriched with human CL/P genes (FDR < 0.005). Table S11. GO Molecular Function terms enriched with human CL/P genes (FDR < 0.005). Table S12. GO Cellular Component terms enriched with human CL/P genes (FDR < 0.05). Table S13. Top 30 Human Phenotype Ontology Categories. Table S14. KEGG pathways enriched with genes associated with cleft lip with/without cleft palate (CL/P) in humans. (ZIP 292 kb) [file 12920_2019_535_MOESM1_ESM.zip › 5 Human Cleft Lip_ Table S5 (Significant)R2.xlsx]

## Sheet: Loci (No Gene Name)
	Gene Symbol	Gene Name	Loci	Syndromic/Nonsyndromic	Methods	Year of Study	Year Published	Significant Variants/SNPS	No. of Genes/SNP Targeted	Contribution of Environmental Factors	Population	Homogenous/ Heterogenous	Study Size					Male:Female for Affected	Significance	O.R/R.R	P value	PubMed ID	NOS score
													Affected			Affected Total	Normal Total
													CL only	CL/P	CP only
1			13q31.1	Non-syndromic	Genotyping, TDT		2015	rs8001641G>A	6 SNPs		European (Iowa state, Danish)		194 trios	259 trios	158 trios	642 trios			Yes	OR = 1.86	p = 4 × 10−5	25786657	5
					Sanger sequencing			80692698A>C			Philipines					398	253
								80692752G>T
								80692951-80692955delAAATT
								80693009T>C			Mongolian					173	185
2			7p14.1	Non-syndromic	GWAS		2014	NA			USA, Europe, Southeast Asia, East Aisa					467 trios	391 trios		Yes			24528994	7
3			10q25	Non-syndromic	Genotyping		2010	rs7078160G>A	5 SNPs		Estonian		15	86		101	254		Yes	RR = 1.64	p = 0.0016	20572868	6
4			8q24	Non-syndromic	GWAS	2006 - 2009	2009	rs987525			Philadelphia-USA, European		12	99		111	5951	M = 77, F = 34	Yes	OR = 2.09	p = 9.18 × 10−8	19656524	5
5			8q24	Non-syndromic	Genotyping		2009	rs987525A>C			Esthonian	Heterogenous		105	58	163	1023		Yes		p=5.97x10-5	19839039	6
											Lithuanian	Heterogenous				112	244				p=1.6x10-5
6			13q33.1-34	Non-syndromic	Genome-wide scan, linkage analysis		2006	rs1830756			Indian					8	11	M = 5, F = 4	Yes		p = 0.00024	16909398	5
7			17p13.1	Non-syndromic	Genome-wide scan, TDT		2003				Syrian					18 from 2 families	43 from same 2 families		Yes		p < 0.005	14598337	5
8			2p	Non-syndromic	GWAS, TDT		2003	D2S262, D2S1400	368 mirosatelite makers		Mexico, Argentina, Iowa state, Maryland state, Czech Republic					74 from 26 families	169 from 26 families	M=40, F=34	Yes			14571267	5
			2q					D2S338											Yes
9			vWS locus	Non-syndromic	Genotyping, linkage analysis, TDT		2001	D1S205	3 SNPs		Caucasian					127 families			Yes		p = 0.04	11746036	5
10			11q23	Syndromic: Magarita island ectodermal dysplasia	Genome-wide scan, TDT		1998	D11S4129, D11S924, D11S528, D11S4132	387 SNPs		Isla de Margarita in Caribbean					11 from 4 families	10		Yes			9758630	7
11			4q	Non-syndromic	PCR-RFLP		1995	D4S192	10 SNPs in 6 genes		Cacasian Australian		26	69		95	273	M=58, F=37	Yes			7485164	7
12			8q24	Non-syndromic	Genotyping, principal component anaysis (PCA)		2012		589763 SNPs		Europe, USA, Asia from 13 locations	Heterogenous				1908 trios			Yes			22508319	5
13			6p23	Non-syndromic	PCR		1997	D6S259	8 SNPs		Italain					96 from 38 families	172 from same 38 families		Yes		p = 0.00004	9244439	5
14			20q11.2	Non-syndromic	Genotyping		2015	rs13041247T>C, rs11696257C>T	4 SNPs in 2 loci		South Indian			144	29	173	176		Yes		p = 0.013	26586245	7
15			8q24	Non-syndromic	Genotyping	1992-2012	2015	rs987525C>A	24 SNPs in 15 loci		Italian		53	336		389 trios			Yes	RR = 3.60	PTDT = 6.81 × 10−6	26648166	5
			8q24					rs17241253T>C											Yes	RR = 3.75	PTDT = 1.03 × 10−5
			1p22					rs560426A>G											Yes	RR=2.22	PTDT=1.74x10-4
16			9q22	Non-syndromic	Genotyping	2012 - 2013	2015	rs3758249G>A	8 SNPs		Brazilian (European, African, Amerindian)	Heterogenous	86	207		293	352		Yes	OR = 1.58	p = 0.0001	26198054	7
			10q25.3					rs7078160G>A											Yes	OR = 1.59	p = 0.0002
17			16p13.3	Non-syndromic	GWAS		2015	rs8049367	29 SNPs>842556 SNPs		Chinese					22521	3122		Yes	OR = 0.74	p = 8.98 x 10-12	25775280	7
			1q32.2					rs1044516, rs742214,rs2235371, rs596731, rs10863790											Yes
			10q25.3					rs7078160											Yes
			17p13.1					rs4791774											Yes
			20q12					rs13041247											Yes
18			8q24	Non-syndromic	Genotyping	2010-2012	2014	rs987525A>C	24 SNPs in 15 loci		Arab in Yemen					261	425	M=153, F=108	Yes	OR=1.74	p=5.09×10−4	24634360	6
			9q22					rs4460498T>C											Yes	OR=1.18	p=1.52x10-2
			10q25					rs4752028C>T											Yes	OR=1.84	p=3.30x10-2
			13q31					rs8001641A>G											Yes	OR=1.22	p=7.73x10-3
19			1p36	Non-syndromic	Genotyping	2008 - 2012	2014	rs742071T>G	7 SNPs		Brazilian (European, African, Amerindian)	Heterogenous	162	343		505	594		Yes		p = 0.005	24446087	7
			15q22					rs1873147C>T											Yes		p = 0.005
			17p22					rs227731C>A											Yes		p = 0.001
20			1p22.1	Non-syndromic	Genotyping	2008-2011	2013	rs560426A>G	8 SNPs		Brazilian	Heterogenous	105	194		299	384		Yes	OR = 1.34	p = 0.02	23532876	7
			8q24					rs1530300T>C											Yes	OR = 1.64	p < 0.0001
21			10q25.3	Non-syndromic	Genotyping		2012	rs7078160G>A	7 SNPs		Polish					206	446		Yes	OR = 4.536	p = 0.0012	22021054	7
			10q25.3					rs4752028T>C											Yes	OR = 4.573	p = 0.0004
			17q22					rs227731A>C											Yes	OR = 1.732	p = 0.0044
22			1q32-q42	Non-syndromic	genome-wide scan, linkage analysis		2010		382 SNPs		Northern Han Chinese					8 from 2 families	12 from same families	M=3, F=5	Yes		p = 0.013	21112484	5
			2p24-p25																Yes		p = 0.007
23			17q22	Non-syndromic	Genotyping		2010	rs227731	521288 SNPS		European		81	318		399	1318		Yes	RR = 1.84	p=1.07×10−8	20023658	6
			10q25.3					rs7078160, rs4752028	56 makers							655 triad			Yes		p=1.92x10-8/ p=2.48x10-8
			13q31.1					rs9574565											Yes		p=3.44x10-7
			15q13.3					rs1258763											Yes		p=1.14x10-6
			2p21					rs7590268											Yes		p=8.26x10-8
24			4q21-q26	Non-syndromic	Genome wide linkage scan		2009		513 or 511 markers		European (Germany and neighboring countries)			177	36	217 from 91 families	230 from same 91 families		Yes		p = 0.001	19938073	5
			1p31-p21																Yes		p = 0.001
25			7p15	Non-syndromic	Genotyping, sequencing, TDT		2004	D7S435	285 microsatellite makers		West Bengal India		61	21		82 from 38 families	190 from same 38 families		Yes		NA	15378549	5
			5q11					D5S407											Yes		p=0.011
			15q26					D15S652											Yes		p=0.027
			20q13					STS155130											Yes		NA
26			19q13	Non-syndromic	Genotyping		2002	D19S49			Chinese					145	526		Yes		p = 0.01	11879070	5
