# Supplementary material for: MicroRNA-655-3p and microRNA-497-5p inhibit cell proliferation in cultured human lip cells through the regulation of genes related to human cleft lip
Source: BMC Med Genomics. 2019 May 23;12:70. doi: 10.1186/s12920-019-0535-2 (PMC6533741; doi:10.1186/s12920-019-0535-2)
Supplement: Supplementary file 1 — Table S1. PCR primer sets used in this study. Table S2. Summary of databases searched. Table S3. Genes with significant contribution to human CL/P (identified through single gene studies). Table S4. Genes with significant contribution to human CL/P (identified through multiple genes studies). Table S5. Genes with significant contribution to human CL/P (unknown coding genes). Table S6. Genes without significant contribution to human CL/P. Table S7. CL/P candidate genes with significant signals in GWAS. Table S8. CL/P candidate genes without significant signals in GWAS. Table S9. GO terms enriched with genes associated with cleft lip with/without cleft palate (CL/P) in humans. Table S10. GO Biological Process terms enriched with human CL/P genes (FDR < 0.005). Table S11. GO Molecular Function terms enriched with human CL/P genes (FDR < 0.005). Table S12. GO Cellular Component terms enriched with human CL/P genes (FDR < 0.05). Table S13. Top 30 Human Phenotype Ontology Categories. Table S14. KEGG pathways enriched with genes associated with cleft lip with/without cleft palate (CL/P) in humans. (ZIP 292 kb) [file 12920_2019_535_MOESM1_ESM.zip › 6 Human Cleft Lip_Table S6 (Not Significant)@@R2.xlsx]

## Sheet: Non- significant
	Gene Symbol	Gene Name	Loci	Syndromic/Nonsyndromic	Methods	Year of Study	Year Published	Significant Variants/SNPS	No. of Genes/SNP Targeted	Contribution of Environmental Factors	Population	Homogenous/ Heterogenous	Study Size					Male:Female for Affected	Significance	O.R/R.R	P value	z	PMID
													Affected			Affected Total	Normal Total
													CL only	CLP	CP only
1	ABCA4	ATP binding cassette subfamily A member 4	1p22.1	Non-syndromic	Genotyping		2012	rs481931	4		Brazilian					400	412	M = 252, F = 148	No		p = 0.06	Borderline associations with CL/P and bilateral CL/P	23167473
2	APOC2	Apolipoprotein C2	19q13.32	Non-syndromic	Genomic structural analysis, SSCP analysis		2002	NA			Iowa			37	45	82			No			No association was demonstrated with CPO (n = 45) and CL/P (n = 37).	12210012
3	ARNT2	Aryl hydrocarbon receptor nuclear translocator 2	15q25.1	Non-syndromic	genomic structural analysis		2002	D15S823			Iowa			37	45	82			No			No association was demonstrated with CPO and CL/P	12219090
4	BCL3	B-cell CLL/lymphoma 3	19q13.32	Non-syndromic	PCR, linkage analysis		2004	NA			Japanese					30	60		No			No evidence of linkage for CL/P to BCL3 and nearby genes in Japanese subjects	15533211
	BCL3	B-cell CLL/lymphoma 3	19q13.32	Non-syndromic	Transmission equilibrium test		1998	NA	3		Italian	Heterogenous				100 from 40 families	284 from same 40 families		No			325	9722939
5	BHMT	Betaine-‐homocysteine S-methyltransferase	5q14.1	Non-syndromic	TaqMan genotyping	2007 - 2009	2011	NA	3		Chinese					166	285		No			Suggests that rs3797546 in BHMT gene may confer genetic risk of NSCL/P in a recessive manner	21565678
6	BMP4	Bone morphogenetic protein 4	14q22.2	Non-syndromic	PCR-RFLP	2009 - 2011	2012	rs17563 CC genotype	1		Brazilian	Heterozygous	25	98		123		M = 62, F = 61	No	OR = 0.40	p = 0.00081		23227324
7	CHD7	Chromodomain helicase DNA binding protein 7	8q12.2	Non-syndromic	Genotyping		2006	NA	2		American					573trios			No		p = 0.2	Minimal evidence that CHD7 can act as a modifier for non-syndromic clefting	16763960
8	CLPTM1	CLPTM1, transmembrane protein	19q13.32	Non-syndromic	SSCP		2009	NA			South American					263	257		No			No significant difference for the A88A mutation of CLPTM1 gene between nsCL/P patients and controls neither in Venezuela nor in Argentina	No PMID: Supplemental Ref #4
9	CRISPLD2	Cysteine rich secretory protein LCCL domain containing 2	16q24.1	Non-syndromic	PCR-DHPLC		2011	rs4783099	3		Chinese			326	118	444	463	M = 287, F = 156	No	OR = 0.73	p = 0.055	Associated with decreased risk	21800413
10	ESCO2	Establishment of sister chromatid cohesion N-acetyltransferase 2	8p21.1	Syndromic: Roberts syndrome	Genotyping		2005	NA				Homozygous				15 kindreds			No			Mitotic checkpoint activation is normal in RBS cells as in the yeast and fly mutants.	15821733
11	FOLR1	Folate receptor 1	11q13.4	Non-syndromic	PCR- SSCP analysis		2005	NA	2		Italian					38 pedigrees			No			Do not support FOLR1 and FOLR2 genes in the onset of CL/P	15690375
12	GABRB3	Gamma-aminobutyric acid type A receptor beta 3 subunit	15q12	Non-syndromic	TaqMan genotyping		2013	NA	3		Brazilian					229	314		No			Weak association did not support that the GABRB3 variants are a cause of NSCL/P	23438326
13	GRHL3	Grainyhead-like-3		Non-syndromic	TaqMan essay	2014	2017		2		Han chinese	Homogenous	.			768	377		No		p>0.05	No significant association found	27459192
	GRHL3	Grainyhead-like-3	1p34	Non-syndromic	Genotyping		2017		10		Chinese	Homogenous	.			504	455		No		p>0.05	the contribution of this gene to NSCL/P etiologyshould be interpreted with caution based on existing evidence	27129939
14	HLA-C	Major histocompatibility complex, class I, C	6p21.33	Non-syndromic	NA	1980 - 1982	1984	NA			Japanese		32	40	37	109	263		No	RR = 4		Frequency of HLA-Cw 7 was significantly increased in CL, CP) but was not increased in CLP. intensities of the associations were not great (relative risk = 4.0).	6595085
15	IRF6	Interfereon regulatory factor 6	1q32.2	Non-syndromic	PCR	2009 - 2011	2015	rs2235375	5		Mexican	Heteregenous				73	219		No	OR = 0.52	p =0.09	Genotype rs1319435-T/C was related with protection (P = 0.041) in the triad design. Significant over-transmission of the G allele for marker rs2235375 (P = 0.049) was found	25853057
	IRF6	Interfereon regulatory factor 6	1q32.2	Syndromic: Van der Woude syndrome and popliteal pterygium syndrome	PCR		2015	rs7552506, rs2013162, and rs2235375	3		Polish	Heterogenous				8 families			No			Two of the mutations were novel -- a missense mutation Arg31Thr and a small deletion Trp40Glyfs*23. In most cases we found also a haplotype of three single nucleotide polymorphisms -- rs7552506, rs2013162, and rs2235375.	25489771
	IRF6	Interfereon regulatory factor 6	1q32.2	Non-syndromic	Genotyping by iPlex assay on a Sequenom MassARRAY platform		2015	rs642961	1		Iranian	Heteregenous				352			No		p value = 1	The family-based association analysis revealed no significant association between IRF6 rs642961 genotypes and an increased NSCL/P risk.	25220223
	IRF6	Interfereon regulatory factor 6	1q32.2	Syndromic: Van der Woude syndrome (VWS) and popliteal pterygium syndrome (PPS)	Direct sequencing and genotyping by TaqMan technology		2014	rs642961	2		Swedish, Finnish	Heteregenous				33 families-Swedish			No			Significant association was detected in the Swedish CP subset of our NSCL/P collection where the G-C haplotype for rs642961-rs2235371 were at risk (P ¼ .013).	23394314
																38 trios Swedish origin						In the VWS/PPS families, the A allele was a risk allele and was, in a large majority (.80%), transmitted on the same chromosome as the IRF6 mutation.
																24 families- VWS or PPS
																24 families- NSCP Finnish origin
	IRF6	Interfereon regulatory factor 6	1q32.2	Syndromic: Van der Woude, PPS	Genotyping		2013	NA	28		Multiethnic					567			No			Not association found	23949966
	IRF6	Interfereon regulatory factor 6	1q32.2	Non-syndromic	Genotyping		2011	rs2235371	2		Honduran					508	100	M = 86, F= 51	No		p = 0.011	No mutations in IRF6 in CL/P probands, rs2235371 shows association with CL/P	21792966
	IRF6	Interfereon regulatory factor 6	1q32.2	Non-syndromic	Genotyping		2010	rs642961	2		Hispanic, Non-Hispanic White								No			Only modest evidence was found for an association with rs642961	21039277
	IRF6	Interfereon regulatory factor 6	1q32.2	Non-syndromic	PCR		2009	G820A			Chinese			66	25	91	96		No	OR = 0.25		The G820A variant may be in linkage disequilibrium with other disorder-causing mutations	19115793
	IRF6	Interfereon regulatory factor 6	1q32.2	Non-syndromic	NA		2008	NA						52 families	10 families	63 families			No				18247422
	IRF6	Interfereon regulatory factor 6	1q32.2	Non-syndromic	Genome- wide scan		2007	NA			Danish								No			Sequencing of genes in interval and CGH did not reveal any mutations	17937438
16	MID1	Midline 1	Xp22.2	Syndromic: OpitZ G/BBB Syndrome	PCR		2007	NA			Multiethnic					140	100	M = 140, F = 0	No			Low % of MID1 mutated OS patients suggest a wider genetic heterogeneity underlying the OS phenotype	17221865
17	MMP2	Matrix metalloproteinase 2	16q12.2	Non-syndromic	Tetra-primer ARMS-PCR		2014	NA			Poland					150	102		No			There are no significant differences in the frequency of individual alleles in different types of orofacial clefts	11857543
																						The occurrence of the CC genotype was significantly higher in the group with cleft lip and palate than in the healthy group (p = 0.005)
18	MMP9	Matrix metalloprotienase 9	20q13.12	Non-syndromic	PCR-RFLP, Gel electrophoresis		2007	−1562 C/T			Brazil					125	173		No	OR = 1.307	p > 0.05	No significant differences were observed regarding allele frequencies in any of the groups	17163537
19	MSX1	msh homeobox 1	4p16.2	Non-syndromic	TaqMan genotyping		2013	NA	6		Brazilian			83	17	158	200	M = 62, F = 96	No		p > 0.05	Not association found	23130753
	MSX1	msh homeobox 1	4p16.2	Non-syndromic	direct sequencing		2006	*6C-T			American					52			No		p = 0.001	Significant association implies that MSX1 regulatory elements may be mutated.	16723652
	MSX1	msh homeobox 1	4p16.2	Non-syndromic	PCR, DNA sequencing		2006	NA	16		Latvian		10	39	4	53			No			They are not considered as mutations with an etiological role in CL/CLP/CP development.	16687911
20	MYH14	Myosin heavy chain 14	19q13.33	Non-syndromic	Linkage disequilibrium analysis		2008	NA	6		Italian					239 trios			No			No evidence of association between MYH14 and CL/P alleles	18471249
21	MTHFD1L	Methylentetrahydrofolate dehydrogenase (NADP+dependent) 1-like	6q25.1	Non-syndromic	Melting curve analysis	1986 - 1990	2012	NA	2		Ireland			531	347	981	1008		No			Associated with isolated CL/P but not after corrected p values	22520921
22	MTHFR	Methylenetetrahydrofolate reductase	1p36.22	Non-syndromic	PCR		2014	NA	2		Indian					123	141		No			No significant differences in genotypes of both polymorphisms between controls and NSCL/P	24380661
	MTHFR	Methylenetetrahydrofolate reductase	1p36.22	Non-syndromic	Genotyping		2011	A1298C	2		Southern Chinese								No			Appeared to be protective against cleft lip with cleft palate.	21612398
	MTHFR	Methylenetetrahydrofolate reductase	1p36.22	Non-syndromic	TDT		2008	C677T		No difference between offspring of mothers with periconceptional use of folate and those without	European					181 trios		M = 101, F = 80	No		p = 0.36	MTHFR 677CT polymorphism does not make major contribution to occurrence of CL/P	18452350
	MTHFR	Methylenetetrahydrofolate reductase	1p36.22	Non-syndromic	Genotyping	1998 - 2001	2007	C677T		Possible impact of dietary folate intake and MTHFR polymorphism on oral clefts	French			164	76	240	236		No			Possible impact of dietary folate intake and MTHFR polymorphism on oral clefts	17221865
	MTHFR	Methylenetetrahydrofolate reductase	1p36.22	Non-syndromic	Transmission equilibrium test	2000 - 2002	2003	677C>T		Folate supplementation in pregnancy beneficial to the offsprings to mother with 677CT/1298AC genotype	Thai					109	202		No		p = 0.855	No association between any of the patients’ genotypes and CL/P	12746418
								1298A>C											No		p = 0.984	12% of Thai children who are susceptible to CL/P owing to the 677CT/1298AC genotype in their mother.
	MTHFR	Methylenetetrahydrofolate reductase	1p36.22	Non-syndromic	Genotyping		1998	C677T	1	did not indicate an interaction between infant C677T genotype and maternal multivitamin use on the occurrence of CLP.	California births					310	383		No		p = 0.30	Did not indicate increased risks for CLP among infants homozygous for the C677T genotype	9843036
	MTHFR	Methylenetetrahydrofolate reductase	1p36.22	Non-syndromic	PCR, Restriction Fragment Length Polymorphism	2012 - 2013	2015	A1298C		It was observed that lack of folate intake was a predisposing factor for having a child with oral clefts	Iranian					65	215		No	OR = 2.359	p = 0.123		26140186
	MTHFR	Methylenetetrahydrofolate reductase	1p36.22	Non-syndromic	PCR	1987 - 1989	1998	NA	1	No interaction between the maternal multivitamin use and infant C677T genotype	California	Homozygous				310	383		No		p = 0.35	Did not indicate increased risk of CLP among infants homozygous for C677T	9843036
23	NECTIN1 (aka PVRL1)	Nectin cell adhesion molecule 1	11q23.3	Non-syndromic	PCR, DNA sequencing		2006	NA			Taiwanese					66	10		No			W185X mutation do not participate in the formation of CL/P within the Taiwanese population	16497481
	NECTIN1 (aka PVRL1)	Nectin cell adhesion molecule 1	11q23.3	Non-syndromic	Genotyping		2004	NA	1		Italian					146	100		No			In Italy the W185X mutation is not common and is not risk factor for nonsyndromic CL/P	15108214
24	NECTIN3 (aka PVRL3)	Nectin cell adhesion molecule 3	3q13.13	Non-syndromic	SSCP/ heterduplex technique		2008	NA	2		Caucacians-NorthAmerica	Homogenous				73	100		No			Data suggest that PVRL3 is not an important susceptibility gene for nsCLP in the North American Caucasian population.	No PMID: Supplemental Ref #5
25	PTCH	Patched 1	9q22.32	Non-syndromic	PCR, Linkage analysis		2006	NA								1369	1188		No		p = 0.08	Borderline significant transmission distortion for 1 haplotype of 2 SNPs within PCTH	16405370
26	RFC1	Replication factor C subunit 1	4p14	Non-syndromic	PCR	1996 - 2002	2006	NA		No association between maternal folic acid supplementation and risk of CLP	Chinese			82 families		149 families	100 families		No			No significant association was found between RFC1genotype & the risks of CLP.	16019224
27	ROR2	Receptor tyrosine kinase-like orphan receptor 2	9q22	Non-syndromic	Genotyping		2012	N/A; No association with CL/P. Only associate with CP.	38 SNPs		Korea, Singapore, Taiwan, China, Maryland state			297	82	379 trios		M=216, F=163	No			120	22490406
28	SHH	Sonic Hedgehog	7q36.3	Non-syndromic	Single Strand Conformational Polymorphisms analysis	1982 - 1997	2002	NA			ECLAMC		62	135	23	220			No			SHH mutations are not a frequent cause of isolated oral clefts in humans	11857543
29	SKI	SKI proto-oncogene	1p36.33-p36.32	Non-syndromic	RFLP		2012	rs2843159	1		Mayan Mesomerican		20	152		172	366		No		p = 0.072	Limited support for hypothesis that SKI variants are susceptibility factors for NSCL/P	22976623
30	SUMO1	Small ubiquitin-like modifier 1	2q33.1	Non-syndromic	Genotyping		2008	NA	4		Chinese					181	162	M = 75, F = 87	No			SNP rs7580433 may be an excellent candidate for an NSCLP association study within the Chinese population	18983974
31	TGFA	Transforming growth factor alpha	2q13.3	Non-syndromic	PCR-RFLP		2012	NA	1	No evidence was found that tobacco or alcohol exposure during pregnancy was risk factor for CLP	Brazil					175			No		p = 0.335	No evidence of association between TGFA/ Taq I polymorphisms and clefting	22892881
	TGFA	Transforming growth factor alpha	2q13.3	Non-syndromic	PCR		2008	Taq1			Malaysian					46	33	M = 28, F = 18	No			No association was found between TGFalphaTaq1 polymorphism and CL+/-P	18956930
	TGFA	Transforming growth factor alpha	2q13.3	Non-syndromic	PCR		2008	TaqI			Brazilian					140	142		No			TGFA gene have no association with nonsyndromic cleft lip and palate	18788876
	TGFA	Transforming growth factor alpha	2q13.3	Non-syndromic	Genotyping		2007	NA			Italian			27	16	43	21	M = 27, F = 16	No			Groups demonstrated a statistically significant difference only for gland	17993868
	TGFA	Transforming growth factor alpha	2q13.3	Non-syndromic	PCR, Genotyping	1996 - 2002	2004	NA			Vietnamese		50	109	16	175			No			No evidence of transmission distortion was observed	15354328
	TGFA	Transforming growth factor alpha	2q13.3	Non-syndromic	Genotyping		2004	C2/TaqI			Brazilian	Heterogenous				536	412		No			TGFA is not a relevant modifier locus for the occurrence of CL/P.	15222785
	TGFA	Transforming growth factor alpha	2q13.3	Non-syndromic	Genotyping	1991 - 1994	1999	NA		Smoking was associated with a moderately increased risk of cleft lip ± cleft palate (CL(P)) but not with isolated cleft palate (CP)	Denmark	Homogenous		233	83	316	604		No			TGFA genotype was not associated with either CL(P) or CP, and no synergistic effect with smoking was observed.	9927220
	TGFA	Transforming growth factor alpha	2q13.3	Non-syndromic	PCR		1999	NA	8		Caucaasian			202	89	250	278		No			No significant differences were found in single comparisons	10552925
	TGFA	Transforming growth factor alpha	2q13.3	Non-syndromic	PCR		1998	Taq1			Italy	Heterozygous				40 families			No		p = 0.847	Did not find evidence for linkage disequilibrium with particular alleles. Moreover, tight linkage was excluded with the traditional LOD score method.	9450887
	TGFA	Transforming growth factor alpha	2q13.3	Non-syndromic	Genotyping	1992 - 1996	1997	NA		Significant marginal Increase In risk of having an oral cleft If the mother smoked	Maryland		28	63	63	154	132		No	OR = 1.75		We could not confirm either the reported association between oral clefts and TGFA genotype or its interaction with maternal smoking.	9345615
	TGFA	Transforming growth factor alpha	2q13.3	Non-syndromic	Genotyping		1996	TaqI	2		Chilean								No			A highly significant association between BamHI A2 allele and CL(P) was detected (χ2 = 6.00; P = 0.014), while no association was found between TaqI RFLPs and clefting.	7573126
	TGFA	Transforming growth factor alpha	2q13.3	Non-syndromic	Linkage analysis		1995	NA			India					34	38		No		p = 0.39	However, affected individuals with CL only showed significant differences from unaffected individuals (p = 0.008)	7834275
																						The authors suggest that the TGFA locus only modifies expression (severity) of the CL +/- P trait, which is controlled by a major (necessary) locus elsewhere; this could explain the difficulty in obtaining positive linkage results.
	TGFA	Transforming growth factor alpha	2q13.3	Non-syndromic	RFLP		1993	TaqI	2		Caucasians		77	21	57	155	99		No			The TGFA Taq and BamHI alleles showed no significant association with the presence of clefting, the only exception being that the BamHI 10.0-kb allele was significantly more frequent in patients with bilateral CL/P.	8103504
								BamHI											No
32	TGFB1	Transforming growth factor beta 1	19q13.2	Non-syndromic	PCR	2002 - 2003	2004	NA	2		Caucasian	Heterozygous	5	55		60	60	M = 36, F = 24	No			TGFB1 could play role in occurrence of CLP, functional experiment will be required	15212689
33	TGFB3	Transforming growth factor beta 3	14q24.3	Non-syndromic	Genotyping		2010	NA	2	Maternal passive smoking exposures and maternal multivitamin use were associated									No			TGFβ3 C641A,G15572-,paternal smoking,paternal highrisk drinking was not associated with OC	20408761
	TGFB3	Transforming growth factor beta 3	14q24.3	Non-syndromic	Genotyping	1991 - 1994	2001		4 SNPs in 2 genes	no evidence that the risk of CL±P or CP is influenced by gene-environment interactions involving MSX1 or TGFB3 and either first trimester exposure to maternal cigarette smoke or alcohol consumption.	Denmark								No	OR = 2.13		312	11384957
34	TGFBR1	Transforming growth fcator beta receptor 1	9q22.33	Non-syndromic	Genotyping, TDT		2009	NA	17		European		14	204		218 trios		M = 132, F = 86	No			Do not support TGFBR1 as major risk factor for NSCL/P in patients of European descent	19586667
35	TP63	Tumor protein p63	17p13.1	Syndromic: AEC	Genotyping		2003	NA											No				14684701
36	TYMS	Thymidylate synthetase	18p11.32	Non-syndromic	PCR, Restriction Fragment Length Polymorphism		2014	rs45445694			Indian			123	19	142	141		No			For TS 6 bp indel, risk analysis showed increased risk in all 3 models and increased risk reached significant level in the dominant model for the NSCLP group	26243522
								rs16430											No
37	VAX1	Ventral anterior homeobox 1	10q25.3	Non-syndromic	PCR		2012	NA			Central European		66	308		384	384	M = 245, F = 139	No		p = 0.66	Do not support the hypothesis that highly penetrant rare variants in VAX1 are a cause of NSCL/P	23081944
MULTIPLE GENES
1	ABCA4	ATP binding cassette subfamily A member 4	1p22.1	Non-syndromic	Genotyping	2008 - 2010	2011		2		Chinese		174	197	25	396	384	M=246, F=150	No			None of any rs560426 genotypes/alleles was associated with risk of NSOC or subgroups	21834038
2	ASL	Arginiosuccinate lyase	7q11.21	Non-syndromic	PCR-RFLP		2010				Polish		15	157		172	188		No				20739017
	SLC25A13	Solute carrier family 25 member 13	7q21.3																No			Significant interactive genetic effect of ASS1 (rs666174) and SLC25A13 (rs10252573)
3	AXIN2	Axin 2	17q24.1	Non-syndromic	Genotyping		2009									500	500		No			Borderline results for the association of AXIN2 and CDH1 with CL/P with and without tooth agenesis	18683894
	CDH1	Cadherin 1	16q22.1																No			Warrants further investigations with other geographic and ethnic populations
4	AXIN2	Axin 2	17q24.1	Non-syndromic	PCR-RFLP		2012	rs3923087	19		Polish					280	330		No	OR = 0.69	p = 0.03	Borderline association with a decreased risk of NSCL/P	22887353
5	BHMT	Betaine-‐homocysteine S-methyltransferase	5q14.1	Non-syndromic	TaqMan genotyping		2011				Italian					238			No			Child and maternal genotype are able to influence CL/P outcome	21564312
	BHMT2	Betaine-‐homocysteine S-methyltransferase 2	5q14.1																No
6	BHMT	Betaine--homocysteine S-methyltransferase	5q14.1	Non-syndromic	Genotyping	1983 - 1986	2005	R239Q			California	Homozygous		327	236	815	538		No	OR = 1.2		Did not have elevated risks for spina bifid	15887275
	BHMT2	Betaine--homocysteine S-methyltransferase 2	5q14.1					rs626105											No			No elevated risks for spina bifida, only modest, imprecise elevation of risk for orofacial clefts
7	TGFA	Transforming growth factor alpha	2q13.3	Non-syndromic	TDT		2004				Brazil					424	644		No			Maternal MTHFR genotype plays a significant role in susceptibility to CL/P, but its teratogenic effect depends on the genotype of the offspring.	15054400
8	MTHFR	Methylenetetrahydrofolate reductase	1p36.22	Non-syndromic	Genotyping		2008		12		Norweigian			377	196	573			No			No evidence of risk from the MTHFR C677T variant	18203168
9	EPHB2	EPH receptor B2	1p36.12	Non-syndromic	TDT		2006				Japanese, Vietnamese			304	51	355	628		No			No mutations in EPHB2 and EPHB3 were found in any patients examined.	16681403
	EPHB3	EPH receptor B3	3q27.1																No
10	EPHX1	Epoxide hydrolase 1	1q42.12		Genotyping		2007			smoking was associated with an increased risk for isolated cleft lip+/-palate	California					431	299		No	OR = 1.6		EPHX1-codon 139 polymorphism was associated with an increased risk of isolated cleft palate	17608547
	GSTP1	Glutathione S-transferase pi 1	11q13.2
11	FGFR 1	Fibroblast growth factor receptor 1		Non-syndromic	T-ARMS-PCR		2014				Iranian					100	100		No				24613087
12	FGF12	Fibroblast growth factor 12	3q28-q29	Non-syndromic	Genotyping	2008 - 2012	2013		16		Brazilian		105	195		300	385		No			Lack of involvement of FGF12, VCL and CX43 variants with NSCL/P pathogenesis in Brazilian patient	23679094
	GJA1	Gap junction protein alpha 1	6q22.31																No
	VAX1	Ventral anterior homeobox 1	10q25.3																No
	VCL	Vinculin	10q22.2																No
13	FOXE1	Forkhead box E1	9q22.33	Non-syndromic	PCR-RFLP		2010				Polish					175	536	M=90, F=85	No				20544801
	FGF10	Fibroblast growth factor 10	5p12																No
	FGFR1	Fibroblast growth factor receptor 1	8p11.23																No
	MSX1	msh homeobox 1	4p16.2																No
	PAX9	Paired box 9	14q13.3																No
	TBX10	T-box 10	11q13.2																No
	TGFA	Transforming growth factor alpha	2q13.3																No
	TGFB3	Transforming growth factor beta 3	14q24.3																No
14	FGFR1	Fibroblast growth factor receptor 1	8p11.23	Non-syndromic	Genotyping, TDT		2009		6		Chinese					75	75		No			No association among gene FGFR1 rs13317, p. E467K, p. M369I, p. S393S	19727229
	FGF10	Fibroblast growth factor 10	5p12																No			No association among gene FGF10rs1448037
15	FGF	Fibroblast growth factor		Non-syndromic	Sequnecing		2007				Philippines		3	181		184			No			Not possible to discriminate mutations that contribute to disease and that are normal polymorphisms	17963255
	FGFR1	Fibroblast growth factor receptor 1	8p11.23
	FGFR2	Fibroblast growth factor receptor 2	10q26.13
	FGFR3	Fibroblast growth factor receptor 3	4p16.3
16	GABRB3	Gamma-aminobutyric acid type A receptor beta 3 subunit	15q12	Non-syndromic	Genotyping	1987 - 1991	2008		13		Philippines, Japanese					512			No			GABRB3 may contribute differently to the cleft phenotype in Iowans and in Filipinos	18837046
	GAD1	Glutamate decarboxylase 1	2q31.1																			Can at least be hypothesis generating for further studies on larger sample sizes
	GAD67	Glutamate decarboxylase 67
17	GAD1	Glutamate decarboxylase 1	2q31.1	Non-syndromic	Linkage analysis		2002				Caucasian					78	190		No			Exclusion of GAD1 in CLP pathogenesis	11810291
	MSX1	msh homeobox 1	4p16.2																No			Study was unable to confirm its involvement in CLP
18	GABRB3	Gamma-aminobutyric acid type A receptor beta 3 subunit	15q12	Non-syndromic	SSCP		2000				Japanese					43	73		No			No CA repeat variant was significantly more frequent in the patient group than among controls.	10918043
19	HHIP	Hedgehog interating protein	4q31.21	Non-syndromic	PCR	2004 - 2005	2008				Chilean					58 trios			No				No PMID: Supplemental Ref #6
	SMAD1	SMAD family member 1	4q31.21																No			Low a priori statistical power to detect weak associations and therefore we cannot exclude the possibility that these genes may have a role in NSCLP either as low susceptibility or modifier genes.
20	1p22.1		1p22.1	Non-syndromic	GWAS		2011		12		Kenya African				128	105			No			No association of nsCLP with any of the SNPs	22043487
	IRF6	Interferon regulatory factor 6	1q32.2																No
	8q24		8q24																No
	10q25.3		10q25.3																No
	17q22		17q22																No
	20q12		20q12																No
21	NAT2	N-acetyl transferase 2		Non-syndromic	Genotyping	.	2017		2		Chinese	Heterogenous	.			285	315		No			NAT2(rs1799929) was not significantly different between the cases and the control group.	28906376
22	TFAP2A	Transcription factor AP-2 alpha	6p24.3	Non-syndromic	Genotyping	2006 - 2009	2011		5		Nothern Chinese		50	175		175	160	M=81, F=94	No			TFAP2A may not be involved in the development of NSCLP in the northern Chinese population	21683068
23	MTHFR	Methylenetetrahydrofolate reductase	1p36.22	Non-syndromic	PCR		2009	A1298C	4		Indian					323	214		No				19419265
24	TGFA	Transforming growth factor alpha	2q13.3	Non-syndromic	Microassay technology, PCR		2009				Chinese					50			No			TGFA association with NSCL/P requires further research	No PMID: Supplemental Ref #7
25	MSX1	msh homeobox 1	4p16.2	Non-syndromic		2010 - 2012	2013		19		Chinese					204	226		No				23921572
26	8q24		8q24	Non-syndromic	Stratification analysis		2012	rs987525	6	significant interactions were observed between folic acid consumption and the 8q24 variant rs17241253	Mexican Mestizos					132	370		No				23169698
27	TP63	Tumor protein p63	3q28	Non-syndromic	Genotyping, TDT		2008		11		Italian					239 trios			No				19049519
28	LAT1	Dihydrolipoyllysine-residue acetyltransferase	chromosome XIV	Non-syndromic	Genotyping		2014				Polish		55	208		263	270	M=149, F=114	No				24606907
29	TCN2	Transcobalamin 2	22q12.2	Non-syndromic	PCR and Taqman assay	2009 - 2011	2015	rs1801198	1	Smoking and alcohol consumption during pregnancy	Brazilian		71	270	60	401	466	221:180	No			No association	26963196
30	TGFB3	Transforming growth factor beta 3	14q24.3	Non-syndromic	Genotyping		2011				Malay					124	200		No				21866112
31	MTHFD1	Methylenetetrahydrofolate dehydrogenase, cyclohydrolase and formyltetrahydrofolate synthetase 1	14q23.3	Non-syndromic	PCR-RFLP	2008 - 2009	2010		29	NSCL/P was increased among mothers who did not use vitamins	Brazilian		31	50	26	106	184	M=59, F=47	No			MTHFR rs2274976, MTHFD1 rs2236225, and SLC19A1 rs1051266 was the best model for prediction of maternal risk for NSCL/P	20890936
	MTR	5-methyltetrahydrofolate-homocysteine methyltransferase	1q43																No
	SLC19A1	Solute carrier family 19 member 1	21q22.3																No
32	TGFA	Transforming growth factor alpha	2q13.3	Non-syndromic	PCR	2001 - 2004	2010	Taq1								118			No			No association was found between the TGFA variant and risk of nsCL/P	20082468
33	MMP1	Matrix metalloproteinases 1	11q22.2	Non-syndromic	PCR		2007				Brazil			139	24	170	225		No				17537400
34	MTHFR	Methylenetetrahydrofolate reductase	1p36.22	Non-syndromic	Genotyping		2006				Polish								No				16712703
	MTHFD1	Methylenetetrahydrofolate dehydrogenase, cyclohydrolase and formyltetrahydrofolate synthetase 1	14q23.3																No
	RFC1	Replication factor C subunit 1	4p14																No
35	MTR	5-methyltetrahydrofolate-homocysteine methyltransferase	1q43	Non-syndromic	TDT		2006		4		Italian					218	289		No				16470748
	MTRR	5-methylterahydrofolate-homocysteine methyltransferase	5p15.31																No
	TCN1	Transcobalamin 1																	No
36	TGFB3	Transforming growth factor beta 3	14q24.3				2004												No			No evidence of transmission distortion was observed	15354328
37	MMP25	Matrix metalloproteinase 25		Non-syndromic	TDT		2004				USA					179	206		No			Metalloproteinase genes do not play a major role in causing NSCLP	14755462
38	MSX1	msh homeobox 1	4p16.2	Non-syndromic	Genotyping	1991 - 1994	2001			no evidence that the risk of CL±P or CP is influenced by gene-environment interactions involving MSX1 or TGFB3 and either first trimester exposure to maternal cigarette smoke or alcohol consumption	Denmark								No	OR = 1.62		Association between CP and MSX1 was not significant	11384957
39	TGFA	Transforming growth factor alpha	2q13.3	Non-syndromic	Linkage disequilibrium analysis		1998				Caucasian			243	77	320			No			Previously reported LD for TGFA with both CL/P and CPO could not be confirmed, except in CL/P patients with a positive family history	9683588
40	MSX1	msh homeobox 1	4p16.2	Non-syndromic	PCR		1997				Philippines								No				9003904
	TGFA	Transforming growth factor alpha	2q13.3
	TGFB2	Transforming growth factor beta 2	1q41																			Exclusion of significant association in a non-Caucasian population for TGFA suggests that TGFA plays less of a role than it does in Caucasians
	TGFB3	Transforming growth factor beta 3	14q24.3
41	MTRR	5-methylterahydrofolate-homocysteine methyltransferase reductase	5p15.31	Non-syndromic	PCR, restriction enzyme digestions		2014	A66G			Turkish					100	125		No				23725631
42	NECTIN2 (aka PVRL2)	Nectin cell adhesion molecule 2	19q13.32	Non-syndromic	PCR		2009		5		USA Caucasian (CEU)	Homozygous				73	105		No				21637507
	PVR	Poliovirus receptor	19q13.31					rs1058402 A67T	4												p = 0.039	One non-synonymous PVR variant, A67T, was more frequent among nsCLP patients than among normal controls, but this difference did not achieve statistical significance.
43	SPRY2	Sprouty RTK signaling antagonist 2	13q31.1	Non-syndromic	Genotyping		2015									188	228		No				25339627
44	NECTIN2 (aka PVRL2)	Nectin cell adhesion molecule 2	19q13.32	Non-syndromic	Linkage disequilibrium analysis		2007				Italian					230 trios			No				17616516
	PVR	PVR poliovirus receptor	19q13.31																			No statistically significant association between markers alleles and non-syndromic clefting.
45	NAT2	N-acetyltransferase 2	8p22	Non-syndromic	Genotyping		2004			smoking during pregnancy may increase risk for OFC among fetuses with NAT1	California			309	128	421	299		No			Did not affect susceptibility of the fetus to the teratogenic effects of maternal smoking	15127906
46	TGFB2	Transforming growth factor beta 2	1q41	Syndromic: VWS	Linkage analysis		1993				Swiss								No				8454288
47	EPHX1	Epoxide hydrolase 1	1q42.12	Non-syndromic	PCR- RFLP		2001			suggests that when mothers smoke periconceptionally, their infants having these alleles at either (or both) loci were not at substantially increased risk for CL/P compared to infants with the wild-type alleles.	California					85	110		No			Suggests that when mothers smoke periconceptionally, their infants having these alleles at either (or both) loci were not at substantially increased risk for CL/P compared to infants with the wild-type alleles.	11471167
	GSTM1	Glutathione S-transferase mu 1	1p13.3													79	51
Unknown Genes
1			12q13	Non-syndromic	PCR		2011	NA	4		Italian					39 families			No			Formal level of linkage exclusion, were obtained for each point of the map	2178441
2			17q22	Non-syndromic	PCR-RFLP	2008 - 2010	2011	NA	3		Chinese		90	98	11	199	210	M = 92, F = 107	No			One of the genotypes was associated with increased risk of NSOC even after startification	20860768
3			8q21.3-24.12	Non-syndromic	Genotyping		2010	NA	6		Hispanic, Nonhispanic Whites, African Americans					445			No			No evidence for linkage in any of 3 ethnic groups:hispanics,nonhispanic white,african americans	20196142
4			1q32-q41	Syndromic- Van der Woude syndrome	PCR		2000	D1S3753											No			1q32-q41 microdeletion does not appear to be a major cause of vWS, PPS, or familial NSCL/P.	10748420
5			1q32-q41	Syndromic- VWS, PPS	PCR		1999	D1S3753	1							261			No			Genetic searches for microdeletion should be routine in screening patients for causes of VWSand may facilitate the positional cloning efforts of the VWS gene and of a nearby gene.	10323740
6			8q24	Non-syndromic	Genotyping		2012	NA	1		Southern Chinese					216	200		No			Not significantly associated with the risk of NSCL/P in our study population.	22044123
7			1p22	Non-syndromic	GWAS	2015	2015	rs540026, rs481931	4 SNPs		South Indian	Heterogenous		144	29	173	176		No			Variations in 1p22 do not underlie the pathophysiology of NSOFCs in South Indian populations.	26586245
8			2p13	Non-syndromic	PCR		2000				Swedish					19 families			No			The group of Swedish CLP families did not demonstrate significant linkage to any of the five candidate regions examined	10912714
			4q
			6p23
			19q13
			1q32
9			2p13	Non-syndromic	LInkage analysis		2004			population specific locus heterogeneity exists	Ohio, Colombian					149	237		No				14981713
			8q23-24																No
			6q25-27																No
			14q24																No
10			17q22	Non-syndromic	GWAS	2006 - 2009	2010		4		Mesoamerican	Homozygous	21	128		149	303		No			No evidence for association was found at the 17q22 locus	20564431
