# Supplementary material for: MicroRNA-655-3p and microRNA-497-5p inhibit cell proliferation in cultured human lip cells through the regulation of genes related to human cleft lip
Source: BMC Med Genomics. 2019 May 23;12:70. doi: 10.1186/s12920-019-0535-2 (PMC6533741; doi:10.1186/s12920-019-0535-2)
Supplement: Supplementary file 1 — Table S1. PCR primer sets used in this study. Table S2. Summary of databases searched. Table S3. Genes with significant contribution to human CL/P (identified through single gene studies). Table S4. Genes with significant contribution to human CL/P (identified through multiple genes studies). Table S5. Genes with significant contribution to human CL/P (unknown coding genes). Table S6. Genes without significant contribution to human CL/P. Table S7. CL/P candidate genes with significant signals in GWAS. Table S8. CL/P candidate genes without significant signals in GWAS. Table S9. GO terms enriched with genes associated with cleft lip with/without cleft palate (CL/P) in humans. Table S10. GO Biological Process terms enriched with human CL/P genes (FDR < 0.005). Table S11. GO Molecular Function terms enriched with human CL/P genes (FDR < 0.005). Table S12. GO Cellular Component terms enriched with human CL/P genes (FDR < 0.05). Table S13. Top 30 Human Phenotype Ontology Categories. Table S14. KEGG pathways enriched with genes associated with cleft lip with/without cleft palate (CL/P) in humans. (ZIP 292 kb) [file 12920_2019_535_MOESM1_ESM.zip › 7 Human Cleft Lip_Table S7 (GWAS_Significant)@R2.xlsx]

## Sheet: significant GWAS
	Gene Symbol	Gene Name	Loci	Syndromic/Nonsyndromic	Methods	Year of Study	Year Published	Significant Variants/SNPs	No. of Genes/SNP Targeted	Contribution of Environmental Factors	Population	Homogenous/ Heterogenous	Study Size					Male:Female for Affected	Significance	O.R/R.R	P value	Notes	PubMed ID
													Affected			Affected Total	Normal Total
													CL only	CLP	CP only
1	ADAMTS20	ADAM metallopeptidase with thrombospondin type 1 motif 20	12q12	Non-syndromic	GWAS		2015	rs10785430			Guatemalan					125	812		Yes		p =2.67 x 10-6	Candidate gene for CL/P development in humans.	25798845
2	ARHGAP29	Rho GTPase activating protein 29	1p22.1	Non- syndromic	GWAS, PCR		2012	NA			USA, Philippines		250	712	962	1050	972		Yes		p = 0.03	Support a role for ARHGAP29 in NSCL/P and as the etiologic gene at the 1p22	23008150
3	CDH1	Cadherin 1	16q22.1	Non-syndromic	Next-generation sequencing (NGS, exome or targeted gene sequencing) and Sanger sequencing (SS)		2015	c.760G>A (p.Asp254Asn, exon 6)			Brazilian	Heteregenous				221 probands			Yes	a Lod score of 4.8		Overall 47% penetrance of NSCL/P was estimated, with a maximum Lod score of 5.86 at θ = 0 (individual Lod scores: F3788: 2.3; F617: 2.5; F1387: 0.9; F7618: 0.2	26123647
4	CDH2			Non-syndromic	gwas		rs539075		1		indian	homogenous	.			292	287		Yes	OR=1.62	P=0.01	Its function in theorofacial organogenesis remains to be elucidated which will enable us to define the role of this mutant ncRNA inthe clefting of lip and palate.	29524576
5	CRISPLD2	Cysteine rich secretory protein LCCL domain containing 2	16q24.1	Non-syndromic	Generation sequencing	2010 - 2012	2015	rs1546124	18		Chinese					200	180		Yes	OR = 1.58	p = 0.002	CRISPLD2 gene is associated with an increased risk of nsCL/P	25496823
6	DMD	Dystrophin	Xp21.2-p21.1	Syndromic- X-linked syndromes	GWAS		2015	2	22344		Patagonian					27			Yes			Results are consistent with recent data on the involvement of the DMD gene in the etiology of CL±P	26331285
7	EFNB1	Ephrin B1	Xq13.1	Syndromic: Craniofrontonasal syndrome	DNA sequencing		2005	NA			Dublin	Heterozygous				9 families			Yes			Major causes of familial & sporadic CFNS are loss of function mutations in the EFNB1 gene	15959873
8	ESRRG			Non-syndromic	GWAS		rs1339221, rs11117745		4	itamin use andvariants inESRRGin the pooled analysis.	European asian	Heterogenous	.			1908			Yes		P<0.5	GxE effects are novel and warrant furtherinvestigations to elucidate their roles in orofacial clefting.	29535761
9	FZD6	Frizzled class receptor 6	8q22.3	Non-syndromic	Targeted sequencing, PCR,Whole exome sequencing		2015	rs2235371			African-American	Heteregenous				7	13		Yes			Identified a rare variant in intron 1 of FZD6 (rs138557689; c.-153 + 432A>C). The variant C allele segregated with NSCLP in this family, through affected and unaffected individuals	26436110
10	IRF6	Interfereon regulatory factor 6	1q32.2	Non-syndromic	Next generation sequencing using a MiSeq Benchtop Sequencer (Illumina)	2011 - 2012	2015	rs7545538	12		Xinjiang Uyghur	Heterozygous				100	60		Yes	OR = 1.89	p = 0.007	Analysis of the recessive model of inheritance showed that distribution of the recessive model of rs7545538 (GG compared with CC + GC) was significantly higher in patients with nsCLP than in controls (OR = 2.5, 95% CI 1.13–5.37, p = 0.021) and had a borderline association with an increased risk of nsCLP (OR = 2.5, 95% CI 1.13–5.37, p = 0.021)	25592222
	IRF6	Interfereon regulatory factor 6	1q32.2	Syndromic: Van der Woude syndrome	GWAS		2014	NA			Indian								Yes			Involvement of copy number variations in IRF6 in causing VWS in the Indians	25579819
	IRF6	Interfereon regulatory factor 6	1q32.2	Syndromic: Van der Woude syndrome	DNA Sequencing		2007	NA			German	Heterozygous				12			Yes			Confirm the association between IRF6 and VWS proving the pathogenetic role of IRF6 mutations	17549393
	IRF6	Interfereon regulatory factor 6	1q32.2	Syndromic: Van der Woude syndrome	Direct sequencing		2005	NA	20	Several distinct mutations occur in the Swedish population	Europe					32	26		Yes			IRF6 mutations underlying the VWS/PPS phenotypes	16160700
	IRF6	Interfereon regulatory factor 6	1q32.2	Syndromic: Van der Woude syndrome	Direct sequencing		2004	NA			Japanese					3	190		Yes			Mutations may lead to abolish the DNA binding activity in the developing craniofacial region	15472655
	IRF6	Interfereon regulatory factor 6	1q32.2	Syndromic: Van der Woude syndrome	Direct sequencing		2003	NA			Chinese	Homogenous				20		M = 11, F = 9	Yes			Three missense mutations and one nonsense mutation in IRF6	12920575
	IRF6	Interfereon regulatory factor 6	1q32.2	Non-syndromic	Targeted sequencing		2015	NA	13		Multi-ethnic					1521 trios			Yes			The authors suggest that clinical mutation screening for IRF6 be considered for certain family patterns such as families with mixed types of OFCs and/or autosomal dominant transmission.	26346622
	IRF6	Interfereon regulatory factor 6	1q32.2	Non-syndromic	Direct sequencing, PCR		2014	rs861019	4		North Indian					30	18	M = 14, F = 16	Yes			Three SNPs within the IRF6 gene are associated with NSCL/P, suggesting IRF6 gene sequence variability and variation in this gene, providing first genetic clue to the NSCL/P phenotype in North Indian families	No PMID: Supplemental Ref #3
								rs2013162											Yes
								rs2235372											Yes
11	MAFB	MAF bZIP transcription factor B	20q12	Non-syndromic	Mini-sequencing		2014	rs6065259	3		Chinese			222	122	344	324	M = 216, F = 128	Yes	OR = 0.45	p = 0.0027	Role of MAFB variations in the development of NSCLP	24972815
								rs13041247											Yes
12	MSX1	msh homeobox 1	4p16.2	Non-syndromic	Sequence analysis		2014	rs12532	4		Chinese	Heterogenous				602	605		Yes	OR = 0.69	p < 0.001	rs12532 located within 3′-UTR of MSX1 could influence the risk of developing NSOC. Individuals who carried the variant genotype (rs12532AA genotype) showed a decreased possibility of developing NSOC	24603642
	MSX1	msh homeobox 1	4p16.2	Non-syndromic	GWAS, direct sequencing		2011	NA			Nigerian		38	69	11	118	166		Yes		p = 0.00002	Suggests a role for the MSX1 A34G variant in the development of CL(P)	21740177
13	VAX1	ventral anterior homeobox 1	.	Non-syndromic	GWAS		rs4752028		5		Han chinese	Homogenous	.			186	223		Yes	OR=1.9	P=0.017	eakly associated with NSCL/P development in the studied northern Chinese Han population.
Multiple Gene Identification
1	ACSS2	Acyl-coenzyme A synthetase short-chain family member 2	.	Non-syndromic	Whole exome sequencing		2016		50		Honduran	Homgenous				52	139		Yes				27229527
	PHYH	phytanoyl-CoA hydroxylase																	Yes
2	AXIN2	axis inhibition protein 2		Non-syndromic	Transmission disequilibrium test (TDT)			s7210356	9		Brazilian	Homogenous				223 trios			Yes		p=0.01	polymorphic variants inAXIN2andCDH1may be associated with NSCL ± Psusceptibility, and reinforce the putative link between cancer and oral clefts	28376813
	CDH1	Cadherin- 1	16q22.					rs16260,rs9929218, rs7186053 and rs478357											Yes		p=0.03
3	ADGRL2 (aka LPHN2)	Adhesion G protein-coupled receptor L2	1p31.1	Non-syndromic	GWAS	2015	2016		8		Malay	Heterogenous				24	91		Yes			Heterogeneity LOD (HLOD) score ≥ 1 was determined for all families, confirming genetic heterogeneity of the population and indicating that a proportion of families might be linked to each other	26868259
	COL21A1	Collagen type XXI alpha 1 chain	6p12.1; 6p12.3-p11.2																Yes
	FOXG1	Forkhead box G1	14q12																Yes
	FOXP2	Forkhead box protein P2	7q31.1																Yes
	HECTD1	HECT domain E3 Ubiquitin protein ligase 1	14q12																Yes
	NECTIN3 (aka PVRL3)	Nectin cell adhesion molecule 3	3q13.13																Yes
	SATB2	SATB homeobox 2	2q33.1-q35																Yes
	TOX3	TOX high mobility group box family member 3	16q12.1																Yes
4	AQP7	Aquaporin 7	9p13.3	Non-syndromic	Whole-exome sequencing (WES)		2015		203 SNVs		Chinese					8 fetuses			Yes			Sanger sequencing also confirmed 16 novel SNVs shared by two or more samples.	26449438
	CENPJ	Centromere protein J	13q12.12-q12.13																Yes
	COL4A2	Collagen type IV alpha 2 chain	13q34																Yes
	EIF2B3	Eukaryotic translation initiation factor 2B subunit gamma	1p34.1																Yes
	KIF2A	Kinesin family member 2A	5q12.1																Yes
	LACTB	Lactamase beta	15q22.2																Yes
	MROH7	Maestro heat like repeat family member 7	1p32.3																Yes
	PARVA	Parvin alpha	11p15.3																Yes
	PKP1	Plakophilin 1	1q32.1																Yes
	PRSS1	Protease, serin 1	7q34																Yes
	RECQL5	RecQ like helicase 5	17q25.1																Yes
	REG3A	Regenerating family member 3 alpha	2p12																Yes
	SEC16A	SEC 16 homolog A, endoplasmic reticulum export factor	9q34.3																Yes
	SYNE3	Spectrin repeat containing nuclear envelop family member 3	14q32.13																Yes
	TEX11	Testis expressed 11	Xq13.1																Yes
	YOD1	TOD1 deubiquitinase	1q32.1																Yes
5	ADAM3A	ADAM metallopeptidase domain 3A	8p11.22	Non-syndromic	GWAS		2015				European					467	391		Yes		p = 0.0094	These genes or nearby regulatory elements may be involved in the etiology of oral clefts	25776870
	ADAM5	ADAM metallopeptidase domain 5	8p11.22																Yes
	MGAM	Maltase-glucoamylase	7q34																Yes		p = 0.0044
6	ARHGAP29	Rho GTPase activating protein 29	1p22.1	Non-syndromic	GWAS		2014	p.Leu913Ser			African			191	29	220			Yes			Following variants were found	25081408
								Arg955His											Yes
	MAFB	MAF bZIP transcription factor B	20q12					p.His165Asn											Yes
	PAX7	Paired box 7	1p36.13					p.Asp428Asn											Yes
								p.Gly466Ser											Yes
7	ABCA4	ATP binding cassette subfamily A member 4	1p22.1	Non-syndromic	GWAS		2010	rs560426			European, Asian								Yes	OR =1.432	p = 5.01×10−12	Asian families showed stronger evidence for association with MAFB and ABCA4. European ancestry giving stronger evidence for markers in 8q24	20436469
	IRF6	Interferon regulatory factor 6	1q32.2																Yes
	MAFB	MAF bZIP transcription factor B	20q12					rs13041247											Yes	OR = 0.704	p = 1.44 ×10−11
	8q24		8q24																Yes
8	ARHGAP29	Rho GTPase activating protein 29	1p22.1	Non-syndromic	GWAS		2016				Multi-ethnic	Heterogenous				832 and 1319 trios	1700		Yes			The authors have identified novel CL/P risk loci and suggest new genes involved in craniofacial development, confirming the highly heterogeneous etiology of OFCs.	27033726
	DCAF7	DDB1 and CUL4 associated factor 7	17q23.3																Yes
	FAM49A	Family with sequence similarity 49 member A	2p24.2																Yes		p = 4.22 × 10−8
	IRF6	Interferon regulatory factor 6	1q32.2																Yes
	NTN1	Netrin 1	17p13.1																Yes
	PAX7	Paired box 7	1p36.13																Yes
	RHPN2	Rhophilin Rho GTPase binding protein 2	19q13.11																Yes		p = 4.17 × 10−8
	TANC2	Tetratricopeptide reeat, ankyrin repeat and coiled-coil containing 2	17q23.2-q23.3																Yes
	8q24		8q24																Yes
9	ABCA4	ATP binding cassette subfamily A member 4	1p22.1	Non-syndromic	GWAS		2010	rs560426			European, Asian								Yes	OR = 1.432	p = 5.01 × 10−12	Replication studies from several populations showed confirming evidence, with families of European ancestry giving stronger evidence for markers in 8q24, whereas Asian families showed stronger evidence for association with MAFBand ABCA4	20436469
	IRF6	Interferon regulatory factor 6	1q32.2																Yes
	MAFB	MAF bZIP transcription factor B	20q12					rs13041247											Yes	OR = 0.704 per allele	p = 1.44 × 10−11
	8q24		8q24																Yes
10	CLPTM1	CLPTM1, transmembrane protein	19q13.32	Non-syndromic	Direct sequencing		2005				European					25	25	M=14, F=11	Yes			PVRL1 & CLPTM 1 mutations in cleft patients does not correlate with the type of cleft or the gender of the patients	16122939
	NECTIN1 (aka PVRL1)	Nectine cell adhesion molecule 1	11q23.3																Yes
11	DICER1	Dicer 1, Ribonuclease III		Non-syndromic	GWAS				47		Chinese	Homogenous				7404	16059		Yes			41 SNPs within 26 loci that achieve genome-wide significance, 14 of which are novel	28232668
	FGF10	Fibroblast Growth Factor 10							50										Yes
	FGFR1	Fibroblast Growth Factor Receptor 1							53										Yes
	KRT18	Keratin 18							43										Yes
	MSX1	Msh Homeobox 1							51										Yes
	OFC1	Orofacial Cleft 1							48										Yes
	PTCH1	Patched 1							45										Yes
	RAD54B	RAD54 Homolog B							41										Yes
	RPS26	Ribosomal Protein S26							46										Yes
	SPRY1	Sprouty RTK Signaling Antagonist 1							54										Yes
	TAF1B	TATA-Box Binding Protein Associated Factor, RNA Polymerase I Subunit B							49										Yes
	TMEM19	Transmembrane Protein 19							42										Yes
	WNT9B	Wnt Family Member 9B							44										Yes
12	FGFR1	FibroblastgGrowth factor receptor 1	8p11.23	Syndromic: Kallmann syndrome	DNA Extraction and Next-Generation Sequencing	2010 - 2013	2015	(NM_001174066): c.776G>A (p.G259E) and (NM_001174066): c.358C>T (p.R120C)	15		Chinese	Heterozygous				211	210	all males	Yes			These results have implications for the diagnosis, genetic counseling, and treatment of KS and CLP males with mutations in FGFR1 gene.	26199944
	KISS1R	KISS1 receptor	19p13.3					(NM_032551): c.587C>A (p.P196H)											Yes
13	FGFR2	Fibroblast growth factor receptor 2	10q26.13	Non-syndromic	GWAS		2015				European, Asian					1409			Yes			Strong functional evidence implicating several specific variants as primary contributory risk	25704602
	NOG	Noggin	17q22					rs227727											Yes
	PAX7	Paired box 7	1p36.13					rs227727											Yes
14	IRF6	Interferon regulatory factor 6	1q32.2	Non-syndromic	GWAS	2006 - 2009	2010	rs861020	4		Mesoamerican		21	128		149	303		Yes	OR = 1.70	p = 0.0025	Confer a risk for the development of NSCL/P in persons of Mayan origin	20564431
																			Yes	OR = 2.39
	No gene specified		8q24					rs987525											Yes		p = 0.0071
	No gene specified		10q25					rs7078160											Yes	OR = 2	p = 0.0198
																			Yes	OR = 1.43
15	MAFB	MAF bZIP transcription factor B	20q12	Non-syndromic	GWAS		2015				European, Asian					1576 trios			Yes		p = 0.018	Significant in european population	25663376
	WNT5B	Wnt family member 5B	12p13.33																Yes		p = 0.0076	Significant in asian population
OTHERS (Not Gene)
1			7p14.1	Non-syndromic	GWAS		2014	NA			European					467	391		Yes			de novo deletions appear to be involved in the etiology of oral clefts	24528994
2			10q25	Non-syndromic	GWAS		2010	rs7078160	5		Estonian	Heterozygotes	15	86	0	101	254		Yes	RR = 1.64	p = 0.0016	Association of this locus with NSCL/P in the Baltic population	20572868
3			8q24	Non-syndromic	GWAS	2006 - 2009	2009	rs987525			Philadelphia		12	99		111	5951	M = 77, F = 34	Yes	OR = 2.09	p = 9.18 × 10−8	Association with rs987525 at 8q24, which harbors no characterized genes to date	19656524
4			17p13.1	Non-syndromic	GWAS		2003	NA			Syrian			22		2 families			Yes		p < 0.005	Markers on 17p13.1 showed significant linkage to non-syndromic CL/P in both 2-point and multi-point analyses	14598337
5			2q	Non-syndromic	GWAS, Transmission equilibrium test		2003	NA			Americans					10 families			Yes		p = 0.028	Analysis showed intriguing evidence of linkage to 2q	14571267
6			20q11.2	Non-syndromic	GWAS	2015	2015	rs13041247, rs11696257	5 SNPs		South Indian	Heterogenous		144	29	173	176		Yes		p = 0.013	20q11.2 SNPs could play a contributory role in the pathophysiology and risk of NSCL/P	26586245
7			16p13.3	Non-syndromic	GWAS		2015	rs8049367			Chinese					858	1248		Yes	OR = 0.74	p = 8.98 x 10-12	Provide information on the genetic basis and mechanisms of NSCL/P.	25775280
			1q32.2					rs2235371											Yes
			10q25.3																Yes
			17p13.1																Yes
			20q12																Yes
8			1p36	Non-syndromic	GWAS	2008 - 2012	2014	rs742071	7		Brazilian		162	343		505	594		Yes		p = 0.005	Detected in the combined sample	24446087
			15q22					rs1873147											Yes		p = 0.005	Group with high African ancestry was significantly associated with rs1873147 polymorphism
			17p22					rs227731											Yes		p = 0.001	Group enriched by European ancestry showed significant association with rs227731
9			10q25.3	Non-syndromic	GWAS		2012	rs7078160	7		Polish					206			Yes	OR = 4.536	p = 0.0012	Associated with a greater than fourfold increase in the risk of CLP under recessive model	22021054
								rs4752028											Yes	OR = 4.573	p = 0.0004	Associated with a greater than fourfold increase in the risk of CLP under recessive model
			17q22					rs227731											Yes	OR = 1.732	p = 0.0044	Increased the risk of CLP when analyzed under a dominant model
10			17q22	Non-syndromic	GWAS		2010	rs227731			European	Homozygous				401	1323		Yes	RR = 1.84	p = 1.07 × 10−8	Two new loci associated with NSCL/P	20023658
			10q25.3					rs7078160											Yes	RR = 2.17	p = 1.92 × 10−8
11			4q21-q26	Non-syndromic	Genome wide linkage scan		2009				European			177	40	217	230		Yes		p = 0.001	Suggestive evidence of linkage was obtained	19938073
			1p31-p21																Yes		p = 0.001	Chromosome 1 locus showing a male-specific genetic effect
