# Supplementary material for: MicroRNA-655-3p and microRNA-497-5p inhibit cell proliferation in cultured human lip cells through the regulation of genes related to human cleft lip
Source: BMC Med Genomics. 2019 May 23;12:70. doi: 10.1186/s12920-019-0535-2 (PMC6533741; doi:10.1186/s12920-019-0535-2)
Supplement: Supplementary file 1 — Table S1. PCR primer sets used in this study. Table S2. Summary of databases searched. Table S3. Genes with significant contribution to human CL/P (identified through single gene studies). Table S4. Genes with significant contribution to human CL/P (identified through multiple genes studies). Table S5. Genes with significant contribution to human CL/P (unknown coding genes). Table S6. Genes without significant contribution to human CL/P. Table S7. CL/P candidate genes with significant signals in GWAS. Table S8. CL/P candidate genes without significant signals in GWAS. Table S9. GO terms enriched with genes associated with cleft lip with/without cleft palate (CL/P) in humans. Table S10. GO Biological Process terms enriched with human CL/P genes (FDR < 0.005). Table S11. GO Molecular Function terms enriched with human CL/P genes (FDR < 0.005). Table S12. GO Cellular Component terms enriched with human CL/P genes (FDR < 0.05). Table S13. Top 30 Human Phenotype Ontology Categories. Table S14. KEGG pathways enriched with genes associated with cleft lip with/without cleft palate (CL/P) in humans. (ZIP 292 kb) [file 12920_2019_535_MOESM1_ESM.zip › 8 Human Cleft Lip_Table S8 (GWAS_Not Significant)@R2.xlsx]

## Sheet: Non-significant GWAS
	Gene Symbol	Gene Name	Loci	Syndromic/Nonsyndromic	Methods	Year of Study	Year Published	Significant Variants/SNPs	No. of Genes/SNP Targeted	Contribution of Environmental Factors	Population	Homogenous/ Heterogenous	Study Size					Male:Female for Affected	Significance	O.R/R.R	P value	Notes	PUBMED ID
													Affected			Affected Total	Normal Total
													CL only	CLP	CP only
1	IRF6	Interfereon regulatory factor 6	1q32.2	Non-syndromic	Genome- wide scan		2007	NA			Danish								No			Sequencing of genes in interval and CGH did not reveal any mutations	17937438
2	MSX1	msh homeobox 1	4p16.2	Non-syndromic	direct sequencing		2006	*6C-T			American					52			No		p = 0.001	Significant association implies that MSX1 regulatory elements may be mutated.	16723652
	MSX1	msh homeobox 1	4p16.2	Non-syndromic	PCR, DNA sequencing		2006	NA	16		Latvian		10	39	4	53			No			They are not considered as mutations with an etiological role in CL/CLP/CP development.	16687911
3	NECTIN1 (aka PVRL1)	Nectin cell adhesion molecule 1	11q23.3	Non-syndromic	PCR, DNA sequencing		2006	NA			Taiwanese					66	10		No			W185X mutation do not participate in the formation of CL/P within the Taiwanese population	16497481
Multiple Gene Identification
1	FGF2	Fibroblast growth factor		Non-syndromic	Sequnecing		2007				Philippines		3	181		184			No			Not possible to discriminate mutations that contribute to disease and that are normal polymorphisms	17963255
	FGFR1	Fibroblast growth factor receptor 1	8p11.23																No
	FGFR2	Fibroblast growth factor receptor 2	10q26.13																No
	FGFR3	Fibroblast growth factor receptor 3	4p16.3																No
2	1p22.1		1p22.1	Non-syndromic	GWAS		2011		12		Kenya African				128	105			No			No association of nsCLP with any of the SNPs	22043487
	IRF6	Interferon regulatory factor 6	1q32.2																No
	8q24		8q24																No
	10q25.3		10q25.3																No
	17q22		17q22																No
	20q12		20q12																No
3	17q22		17q22	Non-syndromic	GWAS	2006 - 2009	2010	rs861020	4		Mesoamerican	Homozygous	21	128		149	303		No			No evidence for association was found at the 17q22 locus	20564431
Others
1			1p22	Non-syndromic	GWAS	2015	2015	rs540026, rs481931	4 SNPs		South Indian	Heterogenous		144	29	173	176		No			Variations in 1p22 do not underlie the pathophysiology of NSOFCs in South Indian populations.	26586245
